# Supplementary material for: Genus-level evolutionary relationships of FAR proteins reflect the diversity of lifestyles of free-living and parasitic nematodes
Source: BMC Biol. 2021 Aug 30;19:178. doi: 10.1186/s12915-021-01111-3 (PMC8407040; doi:10.1186/s12915-021-01111-3)
Supplement: Supplementary file 2 — Additional file 2: Table S1. Gene information of FAR in reannotation and original gene annotation. [file 12915_2021_1111_MOESM2_ESM.xlsx]

## Sheet: Gene infromation
Table S1. Gene information of FAR in Reannotation and Original gene annotation
Gene name used in this study	Original annotation ID	Species	BioProject	Clade	Class	UniprotID-copy number No.	Scaffold	Start	End	Strand	Identity with Gp-FAR-1 domain(%)	Pfam infomation	Signal peptide (Y/N)
FAR-5_Eve	EVEC_0000148401-mRNA-1	Enterobius vermicularis	PRJEB503	Clade IIIa	FAR	A0A158Q9A6	EVEC_scaffold0000049	30026	34330	-	16.32	PF05823.11~Gp-FAR-1~2.4e-07	Y
FAR-3_Eve	EVEC_0000668101-mRNA-1	Enterobius vermicularis	PRJEB503	Clade IIIa	FAR	A0A0N4V8H7	EVEC_scaffold0001296	24291	25844	-	29.93	PF05823.11~Gp-FAR-1~2.7e-25	Y
FAR-1_Eve	EVEC_0000681301-mRNA-1	Enterobius vermicularis	PRJEB503	Clade IIIa	FAR	A0A0N4V8U7	EVEC_scaffold0001347	25669	26885	+	41.49	PF05823.11~Gp-FAR-1~2.7e-35	Y
FAR-4_Eve	EVEC_0000789101-mRNA-1	Enterobius vermicularis	PRJEB503	Clade IIIa	FAR	A0A0N4VBI3	EVEC_scaffold0001763	22040	23120	-	15.64	PF05823.11~Gp-FAR-1~3.6e-16	N
FAR-2_Eve	EVEC_0000969701-mRNA-1	Enterobius vermicularis	PRJEB503	Clade IIIa	FAR	A0A0N4VG15	EVEC_scaffold0002681	9737	10773	+	37.83	PF05823.11~Gp-FAR-1~7.7e-30	Y
FAR-2_Smu	SMUV_0000387301-mRNA-1	Syphacia muris	PRJEB524	Clade IIIa	FAR	A0A0N4VBI3	SMUV_scaffold0000112	41718	43144	-	19.33	PF05823.11~Gp-FAR-1~2.7e-23	N
FAR-1_Smu	SMUV_0000848401-mRNA-1	Syphacia muris	PRJEB524	Clade IIIa	FAR	A0A3P6TQP9	SMUV_scaffold0000701	16079	16622	+	22.44	PF05823.11~Gp-FAR-1~2.9e-14	N
FAR-1_Asi	ASIM_0000106101-mRNA-1	Anisakis simplex	PRJEB496	Clade IIIb	FAR	A0A0M3J0M2	ASIM_contig0000850	2759	4125	-	14.96	PF05823.11~Gp-FAR-1~4.2e-15	Y
FAR-2_Asi	ASIM_0001982701-mRNA-1	Anisakis simplex	PRJEB496	Clade IIIb	FAR	A0A0M3J0M2	ASIM_scaffold0005870	199	881	+	12.24	PF05823.11~Gp-FAR-1~2.1e-13	N
FAR-1_Tcani	Tcan_06743.1	Toxocara canis	PRJNA248777	Clade IIIb	FAR	A0A0B2UVX0	scaffold1846	38183	42316	-	14.96	PF05823.11~Gp-FAR-1~4.1e-18	Y
FAR-2_Tcani	Tcan_07387.1	Toxocara canis	PRJNA248777	Clade IIIb	FAR	A0A0B2W566	scaffold205	302751	308162	-	24.83	PF05823.11~Gp-FAR-1~5e-33	Y
FAR-3_Tcani	Tcan_07404.1	Toxocara canis	PRJNA248777	Clade IIIb	FAR	A0A0B2VXX9	scaffold205	291873	297764	-	23.02	PF05823.11~Gp-FAR-1~1.6e-42	Y
FAR-2_Asu	GS_05881	Ascaris suum	PRJNA80881	Clade IIIb	FAR	A0A0B2W0B7	Scaffold43	152919	156823	-	19.04	PF05823.11~Gp-FAR-1~3.1e-16	Y
FAR-1_Asu	GS_07489	Ascaris suum	PRJNA80881	Clade IIIb	FAR	F1LEI7	Scaffold198	601722	603847	+	44.21	PF05823.11~Gp-FAR-1~6.3e-47	Y
FAR-3_Asu	GS_07891	Ascaris suum	PRJNA80881	Clade IIIb	FAR	F1LE56	Scaffold833	191262	196027	-	26.84	PF05823.11~Gp-FAR-1~2.2e-37	Y
FAR-4_Asu	GS_12508	Ascaris suum	PRJNA80881	Clade IIIb	FAR	F1LDI2	Scaffold833	183655	188608	-	23.68	PF05823.11~Gp-FAR-1~1.9e-42	Y
FAR-2_Alu	ALUE_0000615501-mRNA-1	Ascaris lumbricoides	PRJEB4950	Clade IIIb	FAR	A0A0B2UVX0	ALUE_scaffold0000150	135680	142073	-	12.92	PF05823.11~Gp-FAR-1~1.5e-12	Y
FAR-1_Alu	ALUE_0000779501-mRNA-1	Ascaris lumbricoides	PRJEB4950	Clade IIIb	FAR	A0A0B2UVQ3	ALUE_scaffold0000289	23563	29327	-	46.25	PF05823.11~Gp-FAR-1~1e-48	Y
FAR-3_Alu	ALUE_0001496501-mRNA-1	Ascaris lumbricoides	PRJEB4950	Clade IIIb	FAR	A0A0B2W0B7	ALUE_scaffold0001807	1179	19716	-	16.32	PF05823.11~Gp-FAR-1~2.7e-08	N
FAR-5_Alu	ALUE_0001694701-mRNA-1	Ascaris lumbricoides	PRJEB4950	Clade IIIb	FAR	A0A0B2VXX9	ALUE_scaffold0002657	8145	14095	-	23.68	PF05823.11~Gp-FAR-1~1.9e-42	Y
FAR-4_Alu	ALUE_0001694801-mRNA-1	Ascaris lumbricoides	PRJEB4950	Clade IIIb	FAR	A0A0B2W566	ALUE_scaffold0002657	16974	24314	-	26.17	PF05823.11~Gp-FAR-1~3.6e-37	Y
FAR-1_Dim	nDi.2.2.2.t00119	Dirofilaria immitis	PRJEB1797	Clade IIIc	FAR	Q25619	nDi.2.2.scaf00001	763182	764692	+	47.61	PF05823.11~Gp-FAR-1~2.1e-43	Y
FAR-2_Dim	nDi.2.2.2.t02086	Dirofilaria immitis	PRJEB1797	Clade IIIc	FAR	C7DRP3	nDi.2.2.scaf00024	223024	225285	+	23.48	PF05823.11~Gp-FAR-1~2.4e-27	N
FAR-3_Dim	nDi.2.2.2.t02087	Dirofilaria immitis	PRJEB1797	Clade IIIc	FAR	A0A044V343	nDi.2.2.scaf00024	225360	234595	+	23.68	PF05823.11~Gp-FAR-1~4.8e-41;PF00464.18~SHMT~2.2e-189	N
FAR-2_Lsi	nLs.2.1.2.t01040-RA	Litomosoides sigmodontis	PRJEB3075	Clade IIIc	FAR	A0A3P6S3G6	nLs.2.1.scaf00033	45521	46925	+	21.76	PF05823.11~Gp-FAR-1~4.1e-25	N
FAR-3_Lsi	nLs.2.1.2.t01041-RA	Litomosoides sigmodontis	PRJEB3075	Clade IIIc	FAR	A0A3P6SRI7	nLs.2.1.scaf00033	47874	49193	+	24.34	PF05823.11~Gp-FAR-1~3.7e-41	Y
FAR-1_Lsi	nLs.2.1.2.t06204-RA	Litomosoides sigmodontis	PRJEB3075	Clade IIIc	FAR	A0A3P6TQP9	nLs.2.1.scaf00529	16347	17643	+	48.29	PF05823.11~Gp-FAR-1~1.2e-47	Y
FAR-1_Wba	maker-PairedContig_5411-snap-gene-4.14-mRNA-1	Wuchereria bancrofti	PRJNA275548	Clade IIIc	FAR	A0A3P7DJ73	PairedContig_5411	194028	195522	-	49.65	PF05823.11~Gp-FAR-1~1e-46	Y
FAR-2_Bpa	BPAG_0000817001-mRNA-1	Brugia pahangi	PRJEB497	Clade IIIc	FAR	A0A0N4TIU2	BPAG_scaffold0000003	216345	217656	+	22.97	PF05823.11~Gp-FAR-1~9.5e-36	Y
FAR-3_Bpa	BPAG_0000817101-mRNA-1	Brugia pahangi	PRJEB497	Clade IIIc	FAR	A0A0N4TIU3	BPAG_scaffold0000003	218589	219878	+	24.34	PF05823.11~Gp-FAR-1~3.3e-44	Y
FAR-1_Bpa	BPAG_0000844301-mRNA-1	Brugia pahangi	PRJEB497	Clade IIIc	FAR	A0A0N4TJG8	BPAG_scaffold0000006	300136	302227	+	48.97	PF05823.11~Gp-FAR-1~3.4e-46	N
FAR-2_Bma	Bm10850	Brugia malayi	PRJNA10729	Clade IIIc	FAR	A0A3P7TH01	Bm_v4_Chr1_scaffold_001	8001258	8002594	+	22.97	PF05823.11~Gp-FAR-1~7.2e-36	Y
FAR-3_Bma	Bm18174	Brugia malayi	PRJNA10729	Clade IIIc	FAR	A0A5S6PFL2	Bm_v4_Chr1_scaffold_001	8003306	8005159	+	24.34	PF05823.11~Gp-FAR-1~3.3e-44	Y
FAR-1_Bma	Bm3146a	Brugia malayi	PRJNA10729	Clade IIIc	FAR	A0A0J9XUY7	Bm_v4_Chr1_scaffold_001	6291510	6293939	+	48.97	PF05823.11~Gp-FAR-1~3.4e-46	N
FAR-2_Eel	EEL_0000120401-mRNA-1	Elaeophora elaphi	PRJEB502	Clade IIIc	FAR	A0A1I7VT95	EEL_contig0000342	6073	7528	+	23.12	PF05823.11~Gp-FAR-1~2.6e-31	N
FAR-3_Eel	EEL_0000120501-mRNA-1	Elaeophora elaphi	PRJEB502	Clade IIIc	FAR	A0A498SIL9	EEL_contig0000342	8648	10223	+	22.36	PF05823.11~Gp-FAR-1~4e-40	Y
FAR-1_Eel	EEL_0000290301-mRNA-1	Elaeophora elaphi	PRJEB502	Clade IIIc	FAR	A0A3P6TQP9	EEL_contig0002462	1270	2759	-	47.13	PF05823.11~Gp-FAR-1~6.4e-44	Y
FAR-3_Dme	DME_0000351901-mRNA-1	Dracunculus medinensis	PRJEB500	Clade IIIc	FAR	A0A0N4U8X9	DME_scaffold0000012	339630	341042	-	17.68	PF05823.11~Gp-FAR-1~1.4e-13	N
FAR-2_Dme	DME_0000408801-mRNA-1	Dracunculus medinensis	PRJEB500	Clade IIIc	FAR	A0A0N4UAC3	DME_contig0000003	896557	899215	+	18.79	PF05823.11~Gp-FAR-1~3.6e-28	Y
FAR-1_Dme	DME_0000811601-mRNA-1	Dracunculus medinensis	PRJEB500	Clade IIIc	FAR	A0A3P7TEV8	DME_scaffold0000059	178126	178844	+	42.85	PF05823.11~Gp-FAR-1~8.6e-41	N
FAR-1_Loa	EN70_3552	Loa loa	PRJNA246086	Clade IIIc	FAR	Q962W7	scf7180000006820_1	235740	237231	+	46.93	PF05823.11~Gp-FAR-1~2.1e-45	Y
FAR-3_Loa	EN70_6017	Loa loa	PRJNA246086	Clade IIIc	FAR	A0A1I7VTE0	scf7180000006952_1	861726	863075	-	23.84	PF05823.11~Gp-FAR-1~2.9e-44	Y
FAR-2_Loa	EN70_6018	Loa loa	PRJNA246086	Clade IIIc	FAR	A0A1I7VT95	scf7180000006952_1	864047	865127	-	21.08	PF05823.11~Gp-FAR-1~4.5e-32	N
FAR-1_Ofl	OFLC_0000358001-mRNA-1	Onchocerca flexuosa	PRJEB512	Clade IIIc	FAR	A0A238C210	OFLC_contig0002441	2303	3621	+	50.34	PF05823.11~Gp-FAR-1~4.3e-44	Y
FAR-1_Ooc	nOo.2.0.1.t00714-RA	Onchocerca ochengi	PRJEB1809	Clade IIIc	FAR	Q8WT57	nOo.2.0.Scaf00075	34639	36672	+	52.38	PF05823.11~Gp-FAR-1~1.1e-46	N
FAR-2_Ooc	nOo.2.0.1.t01367-RA	Onchocerca ochengi	PRJEB1809	Clade IIIc	FAR	A0A044V346	nOo.2.0.Scaf00168	43455	44905	-	24.48	PF05823.11~Gp-FAR-1~2e-30	N
FAR-3_Ovo	OVOC8490	Onchocerca volvulus	PRJEB513	Clade IIIc	FAR	A0A044V345	OVOC_OM3	7594695	7597275	-	23.87	PF05823.11~Gp-FAR-1~2.5e-38	Y
FAR-2_Ovo	OVOC8491	Onchocerca volvulus	PRJEB513	Clade IIIc	FAR	A0A044V346	OVOC_OM3	7598722	7600214	-	21.76	PF05823.11~Gp-FAR-1~2.6e-28	Y
FAR-1_Ovo	OVOC8754	Onchocerca volvulus	PRJEB513	Clade IIIc	FAR	Q25619	OVOC_OM3	9167822	9172007	+	52.38	PF05823.11~Gp-FAR-1~1e-46	N
FAR-3_Tcall	TCLT_0000224701-mRNA-1	Thelazia callipaeda	PRJEB1205	Clade IIIc	FAR	A0A0N5CPU7	TCLT_contig0000419	10168	11440	-	24.34	PF05823.11~Gp-FAR-1~1.9e-38	N
FAR-2_Tcall	TCLT_0000251601-mRNA-1	Thelazia callipaeda	PRJEB1205	Clade IIIc	FAR	A0A0N5CQL6	TCLT_contig0000539	738	2161	-	28.18	PF05823.11~Gp-FAR-1~1.8e-26	Y
FAR-1_Tcall	TCLT_0000946901-mRNA-1	Thelazia callipaeda	PRJEB1205	Clade IIIc	FAR	A0A0N5D8N3	TCLT_scaffold0000538	16302	17264	-	44.89	PF05823.11~Gp-FAR-1~1e-37	Y
FAR-1_Avi	nAv.1.0.1.t05777-RA	Acanthocheilonema viteae	PRJEB4306	Clade IIIc	FAR	A0A498SJI9	nAv.1.0.scaf00476	22693	24089	-	48.97	PF05823.11~Gp-FAR-1~1.9e-44	Y
FAR-2_Avi	nAv.1.0.1.t08895-RA	Acanthocheilonema viteae	PRJEB4306	Clade IIIc	FAR	A0A498SAA2	nAv.1.0.scaf00506	23050	24081	+	17	PF05823.11~Gp-FAR-1~5.4e-24	N
FAR-3_Avi	nAv.1.0.1.t08896-RA	Acanthocheilonema viteae	PRJEB4306	Clade IIIc	FAR	A0A498SIL9	nAv.1.0.scaf00506	25105	26579	+	24.34	PF05823.11~Gp-FAR-1~7.1e-41	Y
FAR-33_Smo	L898_g10462.t1	Steinernema monticolum	PRJNA205067	Clade IVa	FAR	A0A4U5MDZ5	MONTI_4769	1975	2785	-	27.89	PF05823.11~Gp-FAR-1~9.6e-21	Y
FAR-24_Smo	L898_g10518.t1	Steinernema monticolum	PRJNA205067	Clade IVa	FAR	A0A4U5MD33	MONTI_4791	1896	2781	+	17.76	PF05823.11~Gp-FAR-1~5.8e-17	Y
FAR-39_Smo	L898_g14002.t1	Steinernema monticolum	PRJNA205067	Clade IVa	FAR	A0A4U5MD05	MONTI_6240	206	1435	+	14.28	PF05823.11~Gp-FAR-1~2.6e-09	Y
FAR-35_Smo	L898_g14338.t1	Steinernema monticolum	PRJNA205067	Clade IVa	FAR	A0A4U5MD16	MONTI_6379	7510	8715	-	17.44	PF05823.11~Gp-FAR-1~1.1e-19	N
FAR-11_Smo	L898_g14406.t1	Steinernema monticolum	PRJNA205067	Clade IVa	FAR	A0A4U5MD98	MONTI_6405	4986	5756	+	15.64	PF05823.11~Gp-FAR-1~7.5e-12	Y
FAR-25_Smo	L898_g14572.t1	Steinernema monticolum	PRJNA205067	Clade IVa	FAR	A0A4V5ZZC4	MONTI_6474	9126	10340	+	16.32	PF05823.11~Gp-FAR-1~3.7e-07	N
FAR-4_Smo	L898_g14573.t1	Steinernema monticolum	PRJNA205067	Clade IVa	FAR	A0A4U5MD60	MONTI_6474	10847	11645	-	38.77	PF05823.11~Gp-FAR-1~5.8e-30	Y
FAR-28_Smo	L898_g15384.t1	Steinernema monticolum	PRJNA205067	Clade IVa	FAR	A0A4U5MD16	MONTI_6805	1456	2295	-	17.68	PF05823.11~Gp-FAR-1~1.5e-17	Y
FAR-13_Smo	L898_g16314.t1	Steinernema monticolum	PRJNA205067	Clade IVa	FAR	A0A4U5MDA5	MONTI_7154	2086	2911	+	20.4	PF05823.11~Gp-FAR-1~3.6e-17	Y
FAR-15_Smo	L898_g16315.t1	Steinernema monticolum	PRJNA205067	Clade IVa	FAR	A0A4U5MD98	MONTI_7154	4296	5278	+	22.44	PF05823.11~Gp-FAR-1~3.4e-16	Y
FAR-14_Smo	L898_g16316.t1	Steinernema monticolum	PRJNA205067	Clade IVa	FAR	A0A4U5MDA5	MONTI_7154	6246	7118	+	22.44	PF05823.11~Gp-FAR-1~8.2e-16	Y
FAR-42_Smo	L898_g16735.t1	Steinernema monticolum	PRJNA205067	Clade IVa	FAR	A0A4U5MD05	MONTI_7349	1076	2139	+	9.52	PF05823.11~Gp-FAR-1~7.7e-08	Y
FAR-41_Smo	L898_g16736.t1	Steinernema monticolum	PRJNA205067	Clade IVa	FAR	A0A4U5MD05	MONTI_7349	3116	4153	+	16.32	PF05823.11~Gp-FAR-1~1.2e-08	Y
FAR-9_Smo	L898_g17028.t1	Steinernema monticolum	PRJNA205067	Clade IVa	FAR	A0A4U5M7K4	MONTI_7465	918	2115	-	17.1	PF05823.11~Gp-FAR-1~5.8e-10	N
FAR-8_Smo	L898_g17030.t1	Steinernema monticolum	PRJNA205067	Clade IVa	FAR	A0A4U5M7D9	MONTI_7465	4176	4745	+	21.76	PF05823.11~Gp-FAR-1~5e-19	N
FAR-38_Smo	L898_g17401.t1	Steinernema monticolum	PRJNA205067	Clade IVa	FAR	A0A4U5MD05	MONTI_7613	12936	14017	+	13.6	PF05823.11~Gp-FAR-1~8.4e-08	Y
FAR-27_Smo	L898_g17954.t1	Steinernema monticolum	PRJNA205067	Clade IVa	FAR	A0A4V5ZZC8	MONTI_7847	7936	8869	+	19.72	PF05823.11~Gp-FAR-1~8.7e-15	Y
FAR-26_Smo	L898_g18587.t1	Steinernema monticolum	PRJNA205067	Clade IVa	FAR	A0A4U5MD97	MONTI_8098	24606	26297	+	14.28	PF05823.11~Gp-FAR-1~2.4e-07	Y
FAR-36_Smo	L898_g19680.t1	Steinernema monticolum	PRJNA205067	Clade IVa	FAR	A0A4U5MDB1	MONTI_8531	1731	3035	-	17.88	PF05823.11~Gp-FAR-1~3e-17	Y
FAR-20_Smo	L898_g20005.t1	Steinernema monticolum	PRJNA205067	Clade IVa	FAR	A0A4U5MD97	MONTI_8655	26306	27055	+	17.68	PF05823.11~Gp-FAR-1~3.3e-16	N
FAR-17_Smo	L898_g2009.t1	Steinernema monticolum	PRJNA205067	Clade IVa	FAR	A0A4U5MD85	MONTI_943	756	1520	+	17.68	PF05823.11~Gp-FAR-1~2.2e-08	Y
FAR-16_Smo	L898_g2010.t1	Steinernema monticolum	PRJNA205067	Clade IVa	FAR	A0A4U5MDA5	MONTI_943	2286	3374	+	21.08	PF05823.11~Gp-FAR-1~6.1e-18	N
FAR-18_Smo	L898_g2011.t1	Steinernema monticolum	PRJNA205067	Clade IVa	FAR	A0A4U5MD85	MONTI_943	5079	5925	-	18.36	PF05823.11~Gp-FAR-1~6.9e-20	Y
FAR-23_Smo	L898_g25495.t1	Steinernema monticolum	PRJNA205067	Clade IVa	FAR	A0A4U5MD88	MONTI_10759	8836	9537	+	18.36	PF05823.11~Gp-FAR-1~1.2e-15	Y
FAR-30_Smo	L898_g2605.t1	Steinernema monticolum	PRJNA205067	Clade IVa	FAR	A0A4U5NGJ6	MONTI_1265	5156	6135	+	16.32	PF05823.11~Gp-FAR-1~1.1e-07	Y
FAR-34_Smo	L898_g29768.t1	Steinernema monticolum	PRJNA205067	Clade IVa	FAR	A0A4V5ZZC1	MONTI_12276	1616	2528	+	16.55	PF05823.11~Gp-FAR-1~5.7e-12	Y
FAR-21_Smo	L898_g33382.t1	Steinernema monticolum	PRJNA205067	Clade IVa	FAR	A0A4U5MDB0	MONTI_13476	4996	5705	+	21.76	PF05823.11~Gp-FAR-1~1.3e-15	Y
FAR-37_Smo	L898_g33386.t1	Steinernema monticolum	PRJNA205067	Clade IVa	FAR	A0A4U5MD32	MONTI_13476	14735	15625	-	10.88	PF05823.11~Gp-FAR-1~1.4e-07	Y
FAR-29_Smo	L898_g34400.t1	Steinernema monticolum	PRJNA205067	Clade IVa	FAR	A0A4U5NGR8	MONTI_13815	20986	21830	+	20.4	PF05823.11~Gp-FAR-1~7.9e-14	Y
FAR-31_Smo	L898_g34401.t1	Steinernema monticolum	PRJNA205067	Clade IVa	FAR	A0A4U5NFY9	MONTI_13815	21853	22965	-	19.72	PF05823.11~Gp-FAR-1~1e-15	Y
FAR-43_Smo	L898_g424.t1	Steinernema monticolum	PRJNA205067	Clade IVa	FAR	A0A4U5MD05	MONTI_196	386	1459	+	16.44	PF05823.11~Gp-FAR-1~5.7e-16	Y
FAR-12_Smo	L898_g5879.t1	Steinernema monticolum	PRJNA205067	Clade IVa	FAR	A0A4U5MD76	MONTI_2798	206	1465	-	11.56	PF05823.11~Gp-FAR-1~8.7e-15	Y
FAR-10_Smo	L898_g5881.t1	Steinernema monticolum	PRJNA205067	Clade IVa	FAR	A0A4U5MD98	MONTI_2798	4936	5823	+	16.32	PF05823.11~Gp-FAR-1~8.4e-09	Y
FAR-22_Smo	L898_g6684.t1	Steinernema monticolum	PRJNA205067	Clade IVa	FAR	A0A4U5MD98	MONTI_3163	9536	10260	+	21.08	PF05823.11~Gp-FAR-1~2.5e-16	Y
FAR-40_Smo	L898_g7274.t1	Steinernema monticolum	PRJNA205067	Clade IVa	FAR	A0A4U5MCR3	MONTI_3408	6541	7385	-	8.84	PF05823.11~Gp-FAR-1~1.3e-06	Y
FAR-19_Smo	L898_g7853.t1	Steinernema monticolum	PRJNA205067	Clade IVa	FAR	A0A4U5MD70	MONTI_3666	1596	2398	+	12.92	PF05823.11~Gp-FAR-1~7.6e-15	Y
FAR-32_Smo	L898_g8655.t1	Steinernema monticolum	PRJNA205067	Clade IVa	FAR	A0A4U5MD02	MONTI_4008	1	905	-	20.4	PF05823.11~Gp-FAR-1~3.5e-13	Y
FAR-3_Smo	L898_g8878.t1	Steinernema monticolum	PRJNA205067	Clade IVa	FAR	A0A4U5MD60	MONTI_4103	2003	2795	-	37.41	PF05823.11~Gp-FAR-1~1e-39	Y
FAR-5_Smo	L898_g9251.t1	Steinernema monticolum	PRJNA205067	Clade IVa	FAR	A0A4U5MD60	MONTI_4267	1	1495	-	31.97	PF05823.11~Gp-FAR-1~1.7e-29	Y
FAR-6_Smo	L898_g9252.t1	Steinernema monticolum	PRJNA205067	Clade IVa	FAR	A0A4U5MD60	MONTI_4267	1956	2661	+	34.69	PF05823.11~Gp-FAR-1~3.6e-26	Y
FAR-7_Smo	L898_g9604.t1	Steinernema monticolum	PRJNA205067	Clade IVa	FAR	A0A4U5MD63	MONTI_4412	750	1835	-	26.53	PF05823.11~Gp-FAR-1~7.1e-22	Y
FAR-1_Smo	L898_g9605.t1	Steinernema monticolum	PRJNA205067	Clade IVa	FAR	A0A4U5MD60	MONTI_4412	1901	3055	-	48.97	PF05823.11~Gp-FAR-1~2.7e-40	Y
FAR-2_Smo	L898_g9607.t1	Steinernema monticolum	PRJNA205067	Clade IVa	FAR	A0A4U5MD60	MONTI_4412	6186	7307	+	38.09	PF05823.11~Gp-FAR-1~6.3e-28	Y
FAR-36_Ssc	L892_g11134.t2	Steinernema scapterisci	PRJNA204942	Clade IVa	FAR	A0A4U5M6N2	SCAPT_1426	17646	18967	+	20.27	PF05823.11~Gp-FAR-1~4.8e-09	Y
FAR-35_Ssc	L892_g11136.t1	Steinernema scapterisci	PRJNA204942	Clade IVa	FAR	A0A4U5M6N7	SCAPT_1426	20817	21775	-	18.36	PF05823.11~Gp-FAR-1~2.3e-10	Y
FAR-33_Ssc	L892_g14265.t1	Steinernema scapterisci	PRJNA204942	Clade IVa	FAR	A0A4U5MD16	SCAPT_1668	4066	5340	+	21.47	PF05823.11~Gp-FAR-1~1.3e-19	Y
FAR-22_Ssc	L892_g14267.t1	Steinernema scapterisci	PRJNA204942	Clade IVa	FAR	A0A4U5MD36	SCAPT_1668	6126	6950	+	14.09	PF05823.11~Gp-FAR-1~3.8e-12	Y
FAR-26_Ssc	L892_g14276.t1	Steinernema scapterisci	PRJNA204942	Clade IVa	FAR	A0A4V5ZZC4	SCAPT_1668	18947	19595	-	17	PF05823.11~Gp-FAR-1~2.2e-12	Y
FAR-40_Ssc	L892_g14281.t1	Steinernema scapterisci	PRJNA204942	Clade IVa	FAR	A0A4U5MD05	SCAPT_1668	31256	32420	+	14.28	PF05823.11~Gp-FAR-1~2.1e-07	Y
FAR-30_Ssc	L892_g18497.t1	Steinernema scapterisci	PRJNA204942	Clade IVa	FAR	A0A4U5MD02	SCAPT_1978	3353	4205	-	27.21	PF05823.11~Gp-FAR-1~4.7e-13	Y
FAR-32_Ssc	L892_g18502.t1	Steinernema scapterisci	PRJNA204942	Clade IVa	FAR	A0A4V5ZZC1	SCAPT_1978	8946	9649	+	16.32	PF05823.11~Gp-FAR-1~2.6e-08	N
FAR-38_Ssc	L892_g18511.t1	Steinernema scapterisci	PRJNA204942	Clade IVa	FAR	A0A4U5MD00	SCAPT_1978	17966	18831	+	14.96	PF05823.11~Gp-FAR-1~6.1e-09	Y
FAR-39_Ssc	L892_g18784.t1	Steinernema scapterisci	PRJNA204942	Clade IVa	FAR	A0A4V5ZZC3	SCAPT_1997	3596	4385	-	12.92	PF05823.11~Gp-FAR-1~2e-07	Y
FAR-29_Ssc	L892_g19511.t1	Steinernema scapterisci	PRJNA204942	Clade IVa	FAR	A0A4U5NFY9	SCAPT_2032	16656	17623	+	23.8	PF05823.11~Gp-FAR-1~3.5e-17	Y
FAR-27_Ssc	L892_g19512.t1	Steinernema scapterisci	PRJNA204942	Clade IVa	FAR	A0A4U5NGR8	SCAPT_2032	17866	18656	+	21.08	PF05823.11~Gp-FAR-1~2.6e-11	Y
FAR-28_Ssc	L892_g19513.t1	Steinernema scapterisci	PRJNA204942	Clade IVa	FAR	A0A4U5NGJ6	SCAPT_2032	18896	19732	+	15.64	PF05823.11~Gp-FAR-1~7e-11	Y
FAR-4_Ssc	L892_g21587.t1	Steinernema scapterisci	PRJNA204942	Clade IVa	FAR	A0A4V5ZZC8	SCAPT_2141	45306	46395	-	45.57	PF05823.11~Gp-FAR-1~8.8e-35	N
FAR-7_Ssc	L892_g21588.t1	Steinernema scapterisci	PRJNA204942	Clade IVa	FAR	A0A4U5MD49	SCAPT_2141	46496	71300	+	21.08	PF05823.11~Gp-FAR-1~8.2e-18;PF13927.5~Ig_3~7.7e-08;PF00041.20~fn3~5.6e-14;PF00041.20~fn3~2e-11;PF00041.20~fn3~3.6e-09;PF00041.20~fn3~5.2e-11;PF00041.20~fn3~2.1e-08;PF00041.20~fn3~4.6e-14;PF00041.20~fn3~2.4e-10;PF00041.20~fn3~1.2e-09;PF00047.24~ig~3.3e-06;PF00041.20~fn3~4.4e-06	Y
FAR-14_Ssc	L892_g21602.t1	Steinernema scapterisci	PRJNA204942	Clade IVa	FAR	A0A4U5MD70	SCAPT_2141	107767	108595	-	15.64	PF05823.11~Gp-FAR-1~5.2e-12	N
FAR-20_Ssc	L892_g27629.t1	Steinernema scapterisci	PRJNA204942	Clade IVa	FAR	A0A4U5MD88	SCAPT_2444	31533	32255	-	17	PF05823.11~Gp-FAR-1~1.3e-16	Y
FAR-19_Ssc	L892_g27630.t1	Steinernema scapterisci	PRJNA204942	Clade IVa	FAR	A0A4U5MD88	SCAPT_2444	32527	33555	-	14.96	PF05823.11~Gp-FAR-1~3.4e-11	Y
FAR-18_Ssc	L892_g27632.t1	Steinernema scapterisci	PRJNA204942	Clade IVa	FAR	A0A4U5MD88	SCAPT_2444	34602	35495	-	17.68	PF05823.11~Gp-FAR-1~9.8e-12	N
FAR-10_Ssc	L892_g27634.t1	Steinernema scapterisci	PRJNA204942	Clade IVa	FAR	A0A4U5MD98	SCAPT_2444	37001	37885	-	16.32	PF05823.11~Gp-FAR-1~3e-14	Y
FAR-13_Ssc	L892_g31101.t1	Steinernema scapterisci	PRJNA204942	Clade IVa	FAR	A0A4U5MD85	SCAPT_2864	976	1780	+	17.68	PF05823.11~Gp-FAR-1~3.9e-16	Y
FAR-15_Ssc	L892_g31102.t1	Steinernema scapterisci	PRJNA204942	Clade IVa	FAR	A0A4U5MD97	SCAPT_2864	2269	3035	-	17.68	PF05823.11~Gp-FAR-1~1.4e-14	Y
FAR-17_Ssc	L892_g31103.t1	Steinernema scapterisci	PRJNA204942	Clade IVa	FAR	A0A4V5ZZC5	SCAPT_2864	3546	4315	-	19.72	PF05823.11~Gp-FAR-1~7e-15	Y
FAR-16_Ssc	L892_g31104.t1	Steinernema scapterisci	PRJNA204942	Clade IVa	FAR	A0A4U5MDB0	SCAPT_2864	4892	5635	-	19.04	PF05823.11~Gp-FAR-1~6.9e-16	Y
FAR-11_Ssc	L892_g31108.t1	Steinernema scapterisci	PRJNA204942	Clade IVa	FAR	A0A4U5MD76	SCAPT_2864	10838	11725	-	13.6	PF05823.11~Gp-FAR-1~5.5e-14	Y
FAR-31_Ssc	L892_g3116.t2	Steinernema scapterisci	PRJNA204942	Clade IVa	FAR	A0A4U5MDZ5	SCAPT_401	45489	46615	-	24.48	PF05823.11~Gp-FAR-1~8.7e-22	Y
FAR-37_Ssc	L892_g31168.t1	Steinernema scapterisci	PRJNA204942	Clade IVa	FAR	A0A4U5MD25	SCAPT_2871	44285	45295	-	17.68	PF05823.11~Gp-FAR-1~2.8e-06	Y
FAR-34_Ssc	L892_g31172.t2	Steinernema scapterisci	PRJNA204942	Clade IVa	FAR	A0A4U5MDB1	SCAPT_2871	48765	51645	-	17.08	PF00459.24~Inositol_P~1.6e-70;PF05823.11~Gp-FAR-1~6.5e-15	N
FAR-23_Ssc	L892_g31173.t1	Steinernema scapterisci	PRJNA204942	Clade IVa	FAR	A0A4U5MD33	SCAPT_2871	52257	53425	-	15.43	PF05823.11~Gp-FAR-1~1.9e-15	Y
FAR-3_Ssc	L892_g31176.t1	Steinernema scapterisci	PRJNA204942	Clade IVa	FAR	A0A4U5MD40	SCAPT_2871	62779	63545	-	29.93	PF05823.11~Gp-FAR-1~4.8e-29	Y
FAR-6_Ssc	L892_g31179.t1	Steinernema scapterisci	PRJNA204942	Clade IVa	FAR	A0A4U5MD63	SCAPT_2871	65987	66855	-	21.76	PF05823.11~Gp-FAR-1~1.6e-13	Y
FAR-1_Ssc	L892_g31180.t1	Steinernema scapterisci	PRJNA204942	Clade IVa	FAR	A0A4U5MD60	SCAPT_2871	66953	68035	-	45.57	PF05823.11~Gp-FAR-1~2.4e-42	Y
FAR-2_Ssc	L892_g31183.t1	Steinernema scapterisci	PRJNA204942	Clade IVa	FAR	A0A4U5MDX3	SCAPT_2871	71656	72575	+	42.17	PF05823.11~Gp-FAR-1~1.7e-40	Y
FAR-5_Ssc	L892_g31184.t1	Steinernema scapterisci	PRJNA204942	Clade IVa	FAR	A0A4U5MD63	SCAPT_2871	72746	73963	+	29.93	PF05823.11~Gp-FAR-1~1.8e-22	Y
FAR-24_Ssc	L892_g31354.t1	Steinernema scapterisci	PRJNA204942	Clade IVa	FAR	A0A0B2UVQ3	SCAPT_2877	234395	235173	-	18.42	PF05823.11~Gp-FAR-1~3.1e-16	N
FAR-25_Ssc	L892_g31356.t1	Steinernema scapterisci	PRJNA204942	Clade IVa	FAR	A0A4U5NXF8	SCAPT_2877	235905	236573	-	14.96	PF05823.11~Gp-FAR-1~4.9e-10	N
FAR-12_Ssc	L892_g4919.t1	Steinernema scapterisci	PRJNA204942	Clade IVa	FAR	A0A4U5MDA5	SCAPT_581	333	1155	-	19.86	PF05823.11~Gp-FAR-1~6.8e-18	Y
FAR-9_Ssc	L892_g5385.t1	Steinernema scapterisci	PRJNA204942	Clade IVa	FAR	A0A4U5M7K4	SCAPT_656	771	1535	-	16.32	PF05823.11~Gp-FAR-1~1.2e-10	N
FAR-21_Ssc	L892_g6031.t1	Steinernema scapterisci	PRJNA204942	Clade IVa	FAR	A0A4U5NI02	SCAPT_761	6315	7185	-	22.14	PF05823.11~Gp-FAR-1~8.9e-19	Y
FAR-8_Ssc	L892_g8448.t1	Steinernema scapterisci	PRJNA204942	Clade IVa	FAR	A0A4U5M7D9	SCAPT_1103	8601	9415	-	23.12	PF05823.11~Gp-FAR-1~3.1e-20	Y
FAR-19_Sfe	L889_g11351.t1	Steinernema feltiae	PRJNA204661	Clade IVa	FAR	A0A4U5MDA5	FELT_3034	28928	29715	-	19.04	PF05823.11~Gp-FAR-1~1.1e-17	Y
FAR-20_Sfe	L889_g11352.t1	Steinernema feltiae	PRJNA204661	Clade IVa	FAR	A0A4U5MD85	FELT_3034	31766	32652	+	12.24	PF05823.11~Gp-FAR-1~2.2e-13	Y
FAR-22_Sfe	L889_g11360.t2	Steinernema feltiae	PRJNA204661	Clade IVa	FAR	A0A0B2W0B7	FELT_3034	50246	50996	+	25.85	PF05823.11~Gp-FAR-1~1.4e-19	Y
FAR-21_Sfe	L889_g11361.t1	Steinernema feltiae	PRJNA204661	Clade IVa	FAR	A0A4U5MDB0	FELT_3034	51017	52155	-	16.32	PF05823.11~Gp-FAR-1~8e-12	Y
FAR-15_Sfe	L889_g11369.t1	Steinernema feltiae	PRJNA204661	Clade IVa	FAR	A0A4U5MD98	FELT_3034	66381	67095	-	17.68	PF05823.11~Gp-FAR-1~8.7e-12	Y
FAR-18_Sfe	L889_g11371.t1	Steinernema feltiae	PRJNA204661	Clade IVa	FAR	A0A4U5MD76	FELT_3034	68228	70665	-	12.92	PF05823.11~Gp-FAR-1~1.5e-12	N
FAR-2_Sfe	L889_g12505.t1	Steinernema feltiae	PRJNA204661	Clade IVa	FAR	A0A4U5MD60	FELT_3259	1	1905	-	34.69	PF05823.11~Gp-FAR-1~5.8e-32	N
FAR-1_Sfe	L889_g15052.t1	Steinernema feltiae	PRJNA204661	Clade IVa	FAR	A0A4U5MD60	FELT_3658	8616	9194	+	35.57	PF05823.11~Gp-FAR-1~7.1e-35	N
FAR-7_Sfe	L889_g15053.t1	Steinernema feltiae	PRJNA204661	Clade IVa	FAR	A0A4U5MD60	FELT_3658	9759	10605	-	31.97	PF05823.11~Gp-FAR-1~8e-26	Y
FAR-5_Sfe	L889_g15056.t1	Steinernema feltiae	PRJNA204661	Clade IVa	FAR	A0A4U5MD60	FELT_3658	16771	17785	-	38.77	PF05823.11~Gp-FAR-1~4.4e-34	N
FAR-25_Sfe	L889_g16191.t1	Steinernema feltiae	PRJNA204661	Clade IVa	FAR	A0A0B2UVQ3	FELT_3822	8313	9205	-	19.87	PF05823.11~Gp-FAR-1~9.2e-18	Y
FAR-28_Sfe	L889_g16790.t1	Steinernema feltiae	PRJNA204661	Clade IVa	FAR	A0A4U5NGR8	FELT_3900	4736	6701	+	19.72	PF05823.11~Gp-FAR-1~1.2e-15	Y
FAR-30_Sfe	L889_g17301.t1	Steinernema feltiae	PRJNA204661	Clade IVa	FAR	A0A4U5MD02	FELT_3952	5394	6465	-	20.4	PF05823.11~Gp-FAR-1~5.9e-10	Y
FAR-38_Sfe	L889_g17309.t1	Steinernema feltiae	PRJNA204661	Clade IVa	FAR	A0A4U5MCR3	FELT_3952	20317	21215	-	11.56	PF05823.11~Gp-FAR-1~4.7e-11	Y
FAR-37_Sfe	L889_g17310.t1	Steinernema feltiae	PRJNA204661	Clade IVa	FAR	A0A4U5MCR3	FELT_3952	21548	22775	-	12.92	PF05823.11~Gp-FAR-1~4.2e-07	Y
FAR-12_Sfe	L889_g17436.t1	Steinernema feltiae	PRJNA204661	Clade IVa	FAR	A0A4U5M7D9	FELT_3979	2717	3655	-	21.93	PF05823.11~Gp-FAR-1~2e-22	Y
FAR-13_Sfe	L889_g17438.t1	Steinernema feltiae	PRJNA204661	Clade IVa	FAR	A0A4U5M7D9	FELT_3979	6997	7685	-	19.04	PF05823.11~Gp-FAR-1~1.5e-12	Y
FAR-39_Sfe	L889_g17439.t1	Steinernema feltiae	PRJNA204661	Clade IVa	FAR	A0A183D414	FELT_3979	7796	8540	+	19.04	PF05823.11~Gp-FAR-1~4.3e-08	N
FAR-14_Sfe	L889_g17441.t1	Steinernema feltiae	PRJNA204661	Clade IVa	FAR	A0A4U5M7K4	FELT_3979	11086	12187	+	18.36	PF05823.11~Gp-FAR-1~1.5e-11	N
FAR-6_Sfe	L889_g17493.t1	Steinernema feltiae	PRJNA204661	Clade IVa	FAR	A0A4U5MD60	FELT_3983	13156	14097	+	29.93	PF05823.11~Gp-FAR-1~8.1e-28	N
FAR-3_Sfe	L889_g17494.t1	Steinernema feltiae	PRJNA204661	Clade IVa	FAR	A0A4U5MD60	FELT_3983	14337	15395	-	38.51	PF05823.11~Gp-FAR-1~8.4e-35	N
FAR-35_Sfe	L889_g17530.t1	Steinernema feltiae	PRJNA204661	Clade IVa	FAR	A0A4U5MD00	FELT_3991	1806	2789	+	15.64	PF05823.11~Gp-FAR-1~2.3e-06	Y
FAR-31_Sfe	L889_g18012.t1	Steinernema feltiae	PRJNA204661	Clade IVa	FAR	A0A4U5MDZ5	FELT_4056	190463	191764	+	28.85	PF05823.11~Gp-FAR-1~6.8e-24	Y
FAR-8_Sfe	L889_g21505.t1	Steinernema feltiae	PRJNA204661	Clade IVa	FAR	A0A4U5MD60	FELT_4469	3562	5684	-	19.73	PF05823.11~Gp-FAR-1~7.8e-12	N
FAR-32_Sfe	L889_g23096.t1	Steinernema feltiae	PRJNA204661	Clade IVa	FAR	A0A4V5ZZC1	FELT_4615	50986	51960	+	21.19	PF05823.11~Gp-FAR-1~1.5e-16	Y
FAR-17_Sfe	L889_g26832.t1	Steinernema feltiae	PRJNA204661	Clade IVa	FAR	A0A4U5MD98	FELT_4910	37	775	-	14.28	PF05823.11~Gp-FAR-1~4e-08	Y
FAR-16_Sfe	L889_g26833.t1	Steinernema feltiae	PRJNA204661	Clade IVa	FAR	A0A4U5MD98	FELT_4910	1236	1895	-	14.96	PF05823.11~Gp-FAR-1~6.3e-09	Y
FAR-4_Sfe	L889_g2801.t1	Steinernema feltiae	PRJNA204661	Clade IVa	FAR	A0A4U5MDX3	FELT_879	2146	3120	+	34.89	PF05823.11~Gp-FAR-1~4.3e-33	Y
FAR-27_Sfe	L889_g30637.t1	Steinernema feltiae	PRJNA204661	Clade IVa	FAR	T1JAX5	FELT_5616	53458	54655	-	8.84	PF05823.11~Gp-FAR-1~2.1e-07	Y
FAR-10_Sfe	L889_g30704.t1	Steinernema feltiae	PRJNA204661	Clade IVa	FAR	A0A3P7R6I6	FELT_5625	13209	13895	-	25.17	PF05823.11~Gp-FAR-1~6.2e-18	Y
FAR-33_Sfe	L889_g6148.t1	Steinernema feltiae	PRJNA204661	Clade IVa	FAR	A0A4U5MD16	FELT_1918	3556	4721	+	17.44	PF05823.11~Gp-FAR-1~2.6e-17	Y
FAR-34_Sfe	L889_g6155.t1	Steinernema feltiae	PRJNA204661	Clade IVa	FAR	A0A4U5MDB1	FELT_1918	11323	12655	-	17.88	PF05823.11~Gp-FAR-1~3.1e-17	Y
FAR-23_Sfe	L889_g6158.t1	Steinernema feltiae	PRJNA204661	Clade IVa	FAR	A0A4U5MD33	FELT_1918	16075	16905	-	15.66	PF05823.11~Gp-FAR-1~3.8e-21	Y
FAR-9_Sfe	L889_g6162.t1	Steinernema feltiae	PRJNA204661	Clade IVa	FAR	A0A4U5MD63	FELT_1918	27334	28295	-	26.53	PF05823.11~Gp-FAR-1~1.3e-21	N
FAR-11_Sfe	L889_g6169.t1	Steinernema feltiae	PRJNA204661	Clade IVa	FAR	A0A4U5MD60	FELT_1922	1749	2765	-	16.32	PF05823.11~Gp-FAR-1~1.3e-06	Y
FAR-36_Sfe	L889_g6670.t2	Steinernema feltiae	PRJNA204661	Clade IVa	FAR	A0A4U5NGK0	FELT_2088	23392	24195	-	12.92	PF05823.11~Gp-FAR-1~8.6e-07	Y
FAR-24_Sfe	L889_g748.t1	Steinernema feltiae	PRJNA204661	Clade IVa	FAR	B1I3K9	FELT_202	7342	8575	-	13.72	PF05823.11~Gp-FAR-1~9.3e-15	Y
FAR-29_Sfe	L889_g8178.t1	Steinernema feltiae	PRJNA204661	Clade IVa	FAR	A0A4U5NGJ6	FELT_2411	40396	41611	+	17.33	PF05823.11~Gp-FAR-1~8.5e-07	N
FAR-26_Sfe	L889_g8341.t1	Steinernema feltiae	PRJNA204661	Clade IVa	FAR	A0A3D8GNX4	FELT_2445	2786	5460	+	19.04	PF05823.11~Gp-FAR-1~2.5e-11	N
FAR-39_Sgl	L893_g10872.t1	Steinernema glaseri	PRJNA204943	Clade IVa	FAR	A0A4S4N1E3	GLAS_3686	3226	6988	+	20.4	PF05823.11~Gp-FAR-1~1.7e-06	N
FAR-37_Sgl	L893_g10873.t1	Steinernema glaseri	PRJNA204943	Clade IVa	FAR	A0A0A0EML7	GLAS_3686	7186	11932	+	16.32	PF05823.11~Gp-FAR-1~7.1e-07	N
FAR-35_Sgl	L893_g10877.t1	Steinernema glaseri	PRJNA204943	Clade IVa	FAR	A0A291QZS4	GLAS_3686	18206	19757	+	14.28	PF05823.11~Gp-FAR-1~3.6e-07	Y
FAR-17_Sgl	L893_g11180.t1	Steinernema glaseri	PRJNA204943	Clade IVa	FAR	A0A4U5MD85	GLAS_3779	5947	8255	-	17.68	PF05823.11~Gp-FAR-1~2.3e-19	N
FAR-28_Sgl	L893_g14169.t1	Steinernema glaseri	PRJNA204943	Clade IVa	FAR	C2L1J2	GLAS_4611	5186	6070	+	12.24	PF05823.11~Gp-FAR-1~1.8e-14	Y
FAR-24_Sgl	L893_g15972.t1	Steinernema glaseri	PRJNA204943	Clade IVa	FAR	A0A4U5NFY9	GLAS_5058	20216	23801	+	20.4	PF05823.11~Gp-FAR-1~6.1e-17	N
FAR-27_Sgl	L893_g17447.t1	Steinernema glaseri	PRJNA204943	Clade IVa	FAR	A0A061H853	GLAS_5376	23787	24875	-	12.92	PF05823.11~Gp-FAR-1~5.6e-07	N
FAR-31_Sgl	L893_g17917.t1	Steinernema glaseri	PRJNA204943	Clade IVa	FAR	A0A4U5MD00	GLAS_5456	15116	16077	+	15.64	PF05823.11~Gp-FAR-1~1.3e-06	Y
FAR-10_Sgl	L893_g19171.t1	Steinernema glaseri	PRJNA204943	Clade IVa	FAR	A0A4U5MD63	GLAS_5695	11947	12895	-	28.57	PF05823.11~Gp-FAR-1~6.7e-24	Y
FAR-1_Sgl	L893_g19172.t1	Steinernema glaseri	PRJNA204943	Clade IVa	FAR	A0A4U5MD60	GLAS_5695	12971	14375	-	42.17	PF05823.11~Gp-FAR-1~5.2e-40	Y
FAR-33_Sgl	L893_g20162.t1	Steinernema glaseri	PRJNA204943	Clade IVa	FAR	A0A4U5MD05	GLAS_5851	2001	3285	-	15.64	PF05823.11~Gp-FAR-1~1.5e-08	Y
FAR-22_Sgl	L893_g21263.t1	Steinernema glaseri	PRJNA204943	Clade IVa	FAR	A0A4U5MD33	GLAS_6014	697	2065	-	17.33	PF05823.11~Gp-FAR-1~5.8e-18	Y
FAR-30_Sgl	L893_g22075.t1	Steinernema glaseri	PRJNA204943	Clade IVa	FAR	A0A4U5MD32	GLAS_6146	236	2222	+	13.6	PF05823.11~Gp-FAR-1~5.1e-08	N
FAR-18_Sgl	L893_g2296.t1	Steinernema glaseri	PRJNA204943	Clade IVa	FAR	A0A4U5MDB0	GLAS_582	860	2385	-	18.36	PF05823.11~Gp-FAR-1~4.1e-16	Y
FAR-2_Sgl	L893_g2297.t1	Steinernema glaseri	PRJNA204943	Clade IVa	FAR	A0A4U5MDX3	GLAS_582	3536	4793	+	39.45	PF05823.11~Gp-FAR-1~3.3e-38	Y
FAR-14_Sgl	L893_g23198.t1	Steinernema glaseri	PRJNA204943	Clade IVa	FAR	A0A4U5MD98	GLAS_6273	776	1683	+	17	PF05823.11~Gp-FAR-1~1e-14	Y
FAR-26_Sgl	L893_g2348.t1	Steinernema glaseri	PRJNA204943	Clade IVa	FAR	A0A4U5MDZ5	GLAS_590	13266	14744	+	26.84	PF05823.11~Gp-FAR-1~7e-25	Y
FAR-3_Sgl	L893_g23938.t1	Steinernema glaseri	PRJNA204943	Clade IVa	FAR	A0A4U5MDX3	GLAS_6375	10225	10745	-	34.01	PF05823.11~Gp-FAR-1~5.9e-29	N
FAR-11_Sgl	L893_g24315.t1	Steinernema glaseri	PRJNA204943	Clade IVa	FAR	A0A4U5M7D9	GLAS_6441	766	2007	+	20.4	PF05823.11~Gp-FAR-1~1.1e-16	Y
FAR-13_Sgl	L893_g24316.t1	Steinernema glaseri	PRJNA204943	Clade IVa	FAR	A0A4U5M7K4	GLAS_6441	2610	3217	-	14.96	PF05823.11~Gp-FAR-1~1.8e-06	N
FAR-12_Sgl	L893_g26706.t1	Steinernema glaseri	PRJNA204943	Clade IVa	FAR	A0A4U5M7K4	GLAS_6745	15293	16775	-	22.44	PF05823.11~Gp-FAR-1~6.2e-14	N
FAR-36_Sgl	L893_g27453.t1	Steinernema glaseri	PRJNA204943	Clade IVa	FAR	A0A4U5MD05	GLAS_6819	50	1129	+	17	PF05823.11~Gp-FAR-1~1.3e-09	N
FAR-29_Sgl	L893_g28094.t1	Steinernema glaseri	PRJNA204943	Clade IVa	FAR	A0A4U5M6N7	GLAS_6886	21246	23720	+	17	PF05823.11~Gp-FAR-1~4e-12	Y
FAR-15_Sgl	L893_g29335.t1	Steinernema glaseri	PRJNA204943	Clade IVa	FAR	A0A4U5MD76	GLAS_7028	34786	37233	+	8.16	PF05823.11~Gp-FAR-1~1.7e-08	N
FAR-6_Sgl	L893_g29927.t1	Steinernema glaseri	PRJNA204943	Clade IVa	FAR	A0A4U5MD60	GLAS_7080	39516	40390	+	27.21	PF05823.11~Gp-FAR-1~1.3e-18	Y
FAR-40_Sgl	L893_g30272.t1	Steinernema glaseri	PRJNA204943	Clade IVa	FAR	A0A4U5MD05	GLAS_7110	49430	51915	-	18.36	PF05823.11~Gp-FAR-1~3.8e-10	N
FAR-5_Sgl	L893_g30768.t1	Steinernema glaseri	PRJNA204943	Clade IVa	FAR	A0A4U5MDX3	GLAS_7173	45776	46760	+	17.68	PF05823.11~Gp-FAR-1~3.1e-15	N
FAR-16_Sgl	L893_g32056.t1	Steinernema glaseri	PRJNA204943	Clade IVa	FAR	A0A4U5MD98	GLAS_7313	4466	6273	+	19.72	PF05823.11~Gp-FAR-1~5.5e-09	N
FAR-20_Sgl	L893_g32058.t1	Steinernema glaseri	PRJNA204943	Clade IVa	FAR	A0A4V5ZZC5	GLAS_7313	7451	8905	-	15.64	PF05823.11~Gp-FAR-1~4.5e-18	N
FAR-19_Sgl	L893_g32059.t1	Steinernema glaseri	PRJNA204943	Clade IVa	FAR	A0A4V5ZZC5	GLAS_7313	9537	10205	-	15.64	PF05823.11~Gp-FAR-1~4.5e-18	Y
FAR-21_Sgl	L893_g32060.t1	Steinernema glaseri	PRJNA204943	Clade IVa	FAR	A0A4U5MD98	GLAS_7313	11626	12665	+	18.36	PF05823.11~Gp-FAR-1~8.4e-17	Y
FAR-4_Sgl	L893_g5171.t1	Steinernema glaseri	PRJNA204943	Clade IVa	FAR	A0A4U5MDX3	GLAS_1748	20795	21665	-	23.64	PF05823.11~Gp-FAR-1~2.1e-20	N
FAR-25_Sgl	L893_g6063.t1	Steinernema glaseri	PRJNA204943	Clade IVa	FAR	A0A4U5MDZ5	GLAS_1999	1	685	+	25.17	PF05823.11~Gp-FAR-1~5.8e-23	N
FAR-23_Sgl	L893_g617.t1	Steinernema glaseri	PRJNA204943	Clade IVa	FAR	A0A0B2UVX0	GLAS_136	20572	21435	-	13.6	PF05823.11~Gp-FAR-1~2.6e-09	Y
FAR-32_Sgl	L893_g6670.t1	Steinernema glaseri	PRJNA204943	Clade IVa	FAR	A0A4U5NGK0	GLAS_2187	396	1153	+	11.56	PF05823.11~Gp-FAR-1~1.7e-06	Y
FAR-8_Sgl	L893_g71.t1	Steinernema glaseri	PRJNA204943	Clade IVa	FAR	A0A4X3PPH7	GLAS_19	624	1565	-	23.12	PF05823.11~Gp-FAR-1~9.6e-10	Y
FAR-7_Sgl	L893_g72.t1	Steinernema glaseri	PRJNA204943	Clade IVa	FAR	A0A4U5MD60	GLAS_19	1987	2815	-	22.44	PF05823.11~Gp-FAR-1~3.4e-16	Y
FAR-38_Sgl	L893_g8127.t1	Steinernema glaseri	PRJNA204943	Clade IVa	FAR	A0A4U5MD05	GLAS_2813	8426	9685	+	18.36	PF05823.11~Gp-FAR-1~9.3e-09	Y
FAR-34_Sgl	L893_g8442.t1	Steinernema glaseri	PRJNA204943	Clade IVa	FAR	A0A437PMH7	GLAS_2914	1	895	+	14.28	PF05823.11~Gp-FAR-1~6e-07	N
FAR-9_Sgl	L893_g9524.t1	Steinernema glaseri	PRJNA204943	Clade IVa	FAR	A0A4U5MD60	GLAS_3252	5914	9283	-	38.09	PF10292.8~7TM_GPCR_Srab~7e-15;PF05823.11~Gp-FAR-1~1.1e-34	N
FAR-8_Sca	L596_g11683.t1	Steinernema carpocapsae	PRJNA202318	Clade IVa	FAR	A0A4U5M7D9	CARPO_1164	1189597	1190989	+	23.12	PF05823.11~Gp-FAR-1~9e-19	Y
FAR-9_Sca	L596_g11686.t1	Steinernema carpocapsae	PRJNA202318	Clade IVa	FAR	A0A4U5M7K4	CARPO_1164	1195867	1197360	+	17	PF05823.11~Gp-FAR-1~9.6e-11	N
FAR-33_Sca	L596_g2084.t1	Steinernema carpocapsae	PRJNA202318	Clade IVa	FAR	A0A4U5M6N2	CARPO_484	76896	78653	+	18.12	PF05823.11~Gp-FAR-1~2.5e-09	Y
FAR-32_Sca	L596_g24394.t1	Steinernema carpocapsae	PRJNA202318	Clade IVa	FAR	A0A4U5NWM0	CARPO_1507	24043	25375	-	13.25	PF05823.11~Gp-FAR-1~4.5e-08	Y
FAR-27_Sca	L596_g24937.t1	Steinernema carpocapsae	PRJNA202318	Clade IVa	FAR	A0A4U5NFY9	CARPO_1522	80856	82045	+	22.44	PF05823.11~Gp-FAR-1~9.6e-16	Y
FAR-25_Sca	L596_g24938.t1	Steinernema carpocapsae	PRJNA202318	Clade IVa	FAR	A0A4U5NGR8	CARPO_1522	82376	83169	+	21.08	PF05823.11~Gp-FAR-1~1.2e-12	Y
FAR-26_Sca	L596_g24939.t2	Steinernema carpocapsae	PRJNA202318	Clade IVa	FAR	A0A4U5NGJ6	CARPO_1522	83466	84370	+	18.36	PF05823.11~Gp-FAR-1~4.9e-10	Y
FAR-18_Sca	L596_g25050.t1	Steinernema carpocapsae	PRJNA202318	Clade IVa	FAR	A0A4U5NI02	CARPO_1523	183213	184062	-	20.13	PF05823.11~Gp-FAR-1~9e-20	Y
FAR-12_Sca	L596_g26100.t1	Steinernema carpocapsae	PRJNA202318	Clade IVa	FAR	A0A4U5MDA5	CARPO_1539	385346	386245	+	19.04	PF05823.11~Gp-FAR-1~2.3e-14	N
FAR-13_Sca	L596_g26101.t1	Steinernema carpocapsae	PRJNA202318	Clade IVa	FAR	A0A4U5MD85	CARPO_1539	386406	387258	+	17	PF05823.11~Gp-FAR-1~3.9e-16	Y
FAR-14_Sca	L596_g26102.t1	Steinernema carpocapsae	PRJNA202318	Clade IVa	FAR	A0A4U5MD97	CARPO_1539	387882	388715	-	14.28	PF05823.11~Gp-FAR-1~2.8e-12	Y
FAR-29_Sca	L596_g26545.t1	Steinernema carpocapsae	PRJNA202318	Clade IVa	FAR	A0A4U5MDZ5	CARPO_1547	70130	71195	-	20.4	PF05823.11~Gp-FAR-1~2.6e-12	N
FAR-21_Sca	L596_g27789.t1	Steinernema carpocapsae	PRJNA202318	Clade IVa	FAR	A0A4U5NXF8	CARPO_1571	500811	501669	-	18.36	PF05823.11~Gp-FAR-1~2.3e-10	Y
FAR-16_Sca	L596_g8883.t1	Steinernema carpocapsae	PRJNA202318	Clade IVa	FAR	A0A4V5ZZC5	CARPO_1079	644	1305	-	18.36	PF05823.11~Gp-FAR-1~6.7e-15	Y
FAR-15_Sca	L596_g8884.t1	Steinernema carpocapsae	PRJNA202318	Clade IVa	FAR	A0A4U5MDB0	CARPO_1079	1783	2565	-	21.08	PF05823.11~Gp-FAR-1~1.2e-18	Y
FAR-24_Sca	L596_g8885.t1	Steinernema carpocapsae	PRJNA202318	Clade IVa	FAR	A0A4U5ME15	CARPO_1079	2645	3225	-	15.64	PF05823.11~Gp-FAR-1~1.7e-11	N
FAR-23_Sca	L596_g8886.t1	Steinernema carpocapsae	PRJNA202318	Clade IVa	FAR	A0A4U5MDG6	CARPO_1079	3347	4055	-	16.32	PF05823.11~Gp-FAR-1~7e-10	Y
FAR-11_Sca	L596_g8890.t1	Steinernema carpocapsae	PRJNA202318	Clade IVa	FAR	A0A4U5MD76	CARPO_1079	9137	9965	-	15.64	PF05823.11~Gp-FAR-1~8.5e-12	Y
FAR-17_Sca	L596_g8891.t1	Steinernema carpocapsae	PRJNA202318	Clade IVa	FAR	A0A4U5MD88	CARPO_1079	11034	11855	-	14.96	PF05823.11~Gp-FAR-1~1.8e-14	Y
FAR-10_Sca	L596_g8896.t1	Steinernema carpocapsae	PRJNA202318	Clade IVa	FAR	A0A4U5MD98	CARPO_1079	17569	18295	-	18.36	PF05823.11~Gp-FAR-1~6.3e-14	Y
FAR-35_Sca	L596_g9601.t1	Steinernema carpocapsae	PRJNA202318	Clade IVa	FAR	A0A4V5ZZC3	CARPO_1101	252545	253321	-	16.32	PF05823.11~Gp-FAR-1~2.3e-07	Y
FAR-34_Sca	L596_g9608.t1	Steinernema carpocapsae	PRJNA202318	Clade IVa	FAR	A0A4U5MD00	CARPO_1101	261993	262861	-	16.32	PF05823.11~Gp-FAR-1~2.2e-10	Y
FAR-30_Sca	L596_g9630.t1	Steinernema carpocapsae	PRJNA202318	Clade IVa	FAR	A0A4V5ZZC1	CARPO_1101	314943	316501	-	23.17	PF05823.11~Gp-FAR-1~3.4e-16	Y
FAR-28_Sca	L596_g9634.t1	Steinernema carpocapsae	PRJNA202318	Clade IVa	FAR	A0A4U5MD02	CARPO_1101	323022	323908	+	26.53	PF05823.11~Gp-FAR-1~3.5e-12	Y
FAR-36_Sca	L596_g9646.t1	Steinernema carpocapsae	PRJNA202318	Clade IVa	FAR	A0A4U5MD05	CARPO_1101	341972	343070	-	14.28	PF05823.11~Gp-FAR-1~1.7e-06	N
FAR-37_Sca	L596_g9648.t1	Steinernema carpocapsae	PRJNA202318	Clade IVa	FAR	A0A4U5MD82	CARPO_1101	347444	348200	-	14.96	PF05823.11~Gp-FAR-1~1.6e-06	N
FAR-22_Sca	L596_g9651.t1	Steinernema carpocapsae	PRJNA202318	Clade IVa	FAR	A0A4V5ZZC4	CARPO_1101	352601	353279	+	14.28	PF05823.11~Gp-FAR-1~4.1e-12	Y
FAR-19_Sca	L596_g9658.t1	Steinernema carpocapsae	PRJNA202318	Clade IVa	FAR	A0A4U5MD36	CARPO_1101	365996	366820	-	18.54	PF05823.11~Gp-FAR-1~2.9e-11	Y
FAR-31_Sca	L596_g9661.t1	Steinernema carpocapsae	PRJNA202318	Clade IVa	FAR	A0A4U5MD16	CARPO_1101	368471	369455	+	21.47	PF05823.11~Gp-FAR-1~2.9e-19	Y
FAR-20_Sca	L596_g9674.t1	Steinernema carpocapsae	PRJNA202318	Clade IVa	FAR	A0A4U5MD33	CARPO_1101	388988	390090	-	16.1	PF05823.11~Gp-FAR-1~6.3e-17	Y
FAR-3_Sca	L596_g9676.t1	Steinernema carpocapsae	PRJNA202318	Clade IVa	FAR	A0A4U5MD40	CARPO_1101	396403	397180	-	31.29	PF05823.11~Gp-FAR-1~4.1e-31	Y
FAR-6_Sca	L596_g9678.t1	Steinernema carpocapsae	PRJNA202318	Clade IVa	FAR	A0A4U5MD63	CARPO_1101	398782	399670	-	27.89	PF05823.11~Gp-FAR-1~3.7e-23	Y
FAR-1_Sca	L596_g9679.t1	Steinernema carpocapsae	PRJNA202318	Clade IVa	FAR	A0A4U5MD60	CARPO_1101	399829	400970	-	44.89	PF05823.11~Gp-FAR-1~5.3e-41	Y
FAR-2_Sca	L596_g9681.t1	Steinernema carpocapsae	PRJNA202318	Clade IVa	FAR	A0A4U5MDX3	CARPO_1101	405171	406087	+	42.17	PF05823.11~Gp-FAR-1~3.2e-39	Y
FAR-5_Sca	L596_g9682.t1	Steinernema carpocapsae	PRJNA202318	Clade IVa	FAR	A0A4U5MD63	CARPO_1101	406871	408144	+	29.25	PF05823.11~Gp-FAR-1~2.5e-21	Y
FAR-4_Sca	L596_g9684.t1	Steinernema carpocapsae	PRJNA202318	Clade IVa	FAR	A0A4V5ZZC8	CARPO_1101	410044	411250	-	39.45	PF05823.11~Gp-FAR-1~9.1e-36	Y
FAR-7_Sca	L596_g9685.t1	Steinernema carpocapsae	PRJNA202318	Clade IVa	FAR	A0A4U5MD49	CARPO_1101	411681	412815	+	20.4	PF05823.11~Gp-FAR-1~2.3e-21	N
FAR-1_Rkr	RSKR_0000098700.1	Rhabditophanes sp. KR3021	PRJEB1297	Clade IVb	FAR	A0A1I8C6P4	RSKR_scaffold0000008	193123	194079	-	39.86	PF05823.11~Gp-FAR-1~1.4e-32	Y
FAR-4_Rkr	RSKR_0000098800.1	Rhabditophanes sp. KR3021	PRJEB1297	Clade IVb	FAR	A0A1I8C5V5	RSKR_scaffold0000008	195081	195644	-	22.44	PF05823.11~Gp-FAR-1~9.3e-14	Y
FAR-2_Rkr	RSKR_0000098900.1	Rhabditophanes sp. KR3021	PRJEB1297	Clade IVb	FAR	A0A1I8C729	RSKR_scaffold0000008	197612	198531	-	47.61	PF05823.11~Gp-FAR-1~9.4e-45	Y
FAR-6_Rkr	RSKR_0000109700.1	Rhabditophanes sp. KR3021	PRJEB1297	Clade IVb	FAR	A0A1I8C702	RSKR_scaffold0000008	488404	489153	+	14.46	PF05823.11~Gp-FAR-1~4.6e-11	Y
FAR-3_Rkr	RSKR_0000110900.1	Rhabditophanes sp. KR3021	PRJEB1297	Clade IVb	FAR	A0A1I8C7F0	RSKR_scaffold0000008	517143	517885	-	24.48	PF05823.11~Gp-FAR-1~2.1e-24	Y
FAR-7_Rkr	RSKR_0000374150.1	Rhabditophanes sp. KR3021	PRJEB1297	Clade IVb	FAR	A0A1I8CEU1	RSKR_scaffold0000017	45709	46501	+	16.77	PF05823.11~Gp-FAR-1~8.1e-12	N
FAR-8_Rkr	RSKR_0000601600.1	Rhabditophanes sp. KR3021	PRJEB1297	Clade IVb	FAR	A0A1I8CLY0	RSKR_scaffold0000013	282576	283067	-	12.92	PF05823.11~Gp-FAR-1~1.4e-11	N
FAR-5_Rkr	RSKR_0000631500.1	Rhabditophanes sp. KR3021	PRJEB1297	Clade IVb	FAR	A0A1I8CP70	RSKR_scaffold0000037	2341	8373	-	18.06	PF00001.20~7tm_1~4.9e-32;PF00100.22~Zona_pellucida~5.5e-11;PF05823.11~Gp-FAR-1~9.4e-10	N
FAR-3_Sst	SSTP_0000032800.1	Strongyloides stercoralis	PRJEB528	Clade IVb	FAR	A0A0K0DSW5	SSTP_contig0000051	11021	11620	+	26.53	PF05823.11~Gp-FAR-1~1.8e-29	Y
FAR-10_Sst	SSTP_0000164000.1	Strongyloides stercoralis	PRJEB528	Clade IVb	FAR	A0A0K0DWM3	SSTP_scaffold0000001	2548486	2549016	+	17	PF05823.11~Gp-FAR-1~5.5e-07	Y
FAR-7_Sst	SSTP_0000164100.1	Strongyloides stercoralis	PRJEB528	Clade IVb	FAR	A0A0K0DWM4	SSTP_scaffold0000001	2549663	2550251	+	15.64	PF05823.11~Gp-FAR-1~8.4e-20	Y
FAR-5_Sst	SSTP_0000164200.1	Strongyloides stercoralis	PRJEB528	Clade IVb	FAR	A0A0K0DWM5	SSTP_scaffold0000001	2550803	2551379	+	21.08	PF05823.11~Gp-FAR-1~1.2e-22	Y
FAR-9_Sst	SSTP_0000365000.1	Strongyloides stercoralis	PRJEB528	Clade IVb	FAR	A0A0K0E2D0	SSTP_contig0000002	320970	321553	-	19.04	PF05823.11~Gp-FAR-1~1.3e-12	N
FAR-15_Sst	SSTP_0000460400.1	Strongyloides stercoralis	PRJEB528	Clade IVb	FAR	A0A0K0E520	SSTP_contig0000042	50813	51511	+	16.12	PF05823.11~Gp-FAR-1~1.6e-11	Y
FAR-4_Sst	SSTP_0000561400.1	Strongyloides stercoralis	PRJEB528	Clade IVb	FAR	A0A0K0E7Y5	SSTP_contig0000001	364999	365866	-	31.97	PF05823.11~Gp-FAR-1~8.4e-24	Y
FAR-6_Sst	SSTP_0000734700.1	Strongyloides stercoralis	PRJEB528	Clade IVb	FAR	A0A0K0ECY2	SSTP_scaffold0000002	652001	652582	-	14.96	PF05823.11~Gp-FAR-1~9e-15	Y
FAR-1_Sst	SSTP_0000756400.1	Strongyloides stercoralis	PRJEB528	Clade IVb	FAR	A0A0K0EDK2	SSTP_scaffold0000002	1268931	1269476	-	46.25	PF05823.11~Gp-FAR-1~1.1e-38	Y
FAR-8_Sst	SSTP_0000756500.1	Strongyloides stercoralis	PRJEB528	Clade IVb	FAR	A0A0K0EDK3	SSTP_scaffold0000002	1270370	1270972	-	18.36	PF05823.11~Gp-FAR-1~7.5e-16	Y
FAR-12_Sst	SSTP_0000756600.1	Strongyloides stercoralis	PRJEB528	Clade IVb	FAR	A0A0K0EDK4	SSTP_scaffold0000002	1272010	1272649	-	20	PF05823.11~Gp-FAR-1~1.3e-14	Y
FAR-11_Sst	SSTP_0000756700.1	Strongyloides stercoralis	PRJEB528	Clade IVb	FAR	A0A0K0EDK5	SSTP_scaffold0000002	1273795	1274475	-	21.76	PF05823.11~Gp-FAR-1~5e-16	N
FAR-2_Sst	SSTP_0000756800.1	Strongyloides stercoralis	PRJEB528	Clade IVb	FAR	A0A0K0EDK6	SSTP_scaffold0000002	1276777	1277367	-	42.17	PF05823.11~Gp-FAR-1~3.3e-46	Y
FAR-16_Sst	SSTP_0000761600.1	Strongyloides stercoralis	PRJEB528	Clade IVb	FAR	A0A0K0EDQ3	SSTP_scaffold0000002	1431275	1431721	+	14.28	PF05823.11~Gp-FAR-1~2.7e-09	N
FAR-14_Sst	SSTP_0000894200.1	Strongyloides stercoralis	PRJEB528	Clade IVb	FAR	A0A0K0EHI7	SSTP_scaffold0000003	253987	254659	-	13.37	PF05823.11~Gp-FAR-1~2.8e-12	N
FAR-13_Sst	SSTP_0001017900.1	Strongyloides stercoralis	PRJEB528	Clade IVb	FAR	A0A0K0EL35	SSTP_scaffold0000020	86920	87709	+	17.61	PF05823.11~Gp-FAR-1~1e-11;PF07651.15~ANTH~8.1e-06	Y
FAR-6_Sve	SVE_0239600.1	Strongyloides venezuelensis	PRJEB530	Clade IVb	FAR	A0A0K0F0S9	SVE_scaffold0000019	208212	208795	-	17.68	PF05823.11~Gp-FAR-1~1.9e-18	Y
FAR-14_Sve	SVE_0378100.1	Strongyloides venezuelensis	PRJEB530	Clade IVb	FAR	A0A0K0F4P2	SVE_scaffold0000027	342590	343386	+	13.92	PF05823.11~Gp-FAR-1~1.6e-12	Y
FAR-1_Sve	SVE_0558900.1	Strongyloides venezuelensis	PRJEB530	Clade IVb	FAR	A0A0K0F9T7	SVE_scaffold0000001	4617698	4618243	-	50.34	PF05823.11~Gp-FAR-1~2.3e-39	Y
FAR-8_Sve	SVE_0559000.1	Strongyloides venezuelensis	PRJEB530	Clade IVb	FAR	A0A0K0F9T8	SVE_scaffold0000001	4619131	4619722	-	19.72	PF05823.11~Gp-FAR-1~1.5e-17	Y
FAR-12_Sve	SVE_0559100.1	Strongyloides venezuelensis	PRJEB530	Clade IVb	FAR	A0A0K0F9T9	SVE_scaffold0000001	4620704	4621303	-	21.08	PF05823.11~Gp-FAR-1~1.4e-14	N
FAR-9_Sve	SVE_0734200.1	Strongyloides venezuelensis	PRJEB530	Clade IVb	FAR	A0A0K0FEQ7	SVE_scaffold0000040	320713	321295	-	18.36	PF05823.11~Gp-FAR-1~8.7e-13	N
FAR-3_Sve	SVE_0816100.1	Strongyloides venezuelensis	PRJEB530	Clade IVb	FAR	A0A0K0FH03	SVE_scaffold0000048	134408	135012	-	24.48	PF05823.11~Gp-FAR-1~1.8e-29	Y
FAR-5_Sve	SVE_1570000.1	Strongyloides venezuelensis	PRJEB530	Clade IVb	FAR	A0A0K0FTN8	SVE_scaffold0000002	163442	164018	-	22.44	PF05823.11~Gp-FAR-1~1.1e-23	Y
FAR-7_Sve	SVE_1570100.1	Strongyloides venezuelensis	PRJEB530	Clade IVb	FAR	A0A0K0FTN9	SVE_scaffold0000002	164620	165215	-	17.68	PF05823.11~Gp-FAR-1~1.7e-20	N
FAR-10_Sve	SVE_1570200.1	Strongyloides venezuelensis	PRJEB530	Clade IVb	FAR	A0A0K0FTP0	SVE_scaffold0000002	165892	166400	-	14.28	PF05823.11~Gp-FAR-1~2.9e-07	N
FAR-4_Sve	SVE_1672600.1	Strongyloides venezuelensis	PRJEB530	Clade IVb	FAR	A0A0K0FWE0	SVE_contig0000103	1726	2591	-	29.93	PF05823.11~Gp-FAR-1~2.7e-20	Y
FAR-11_Sve	SVE_1712400.1	Strongyloides venezuelensis	PRJEB530	Clade IVb	FAR	A0A0K0FXE8	SVE_scaffold0000003	158484	159155	-	19.04	PF05823.11~Gp-FAR-1~3.4e-14	N
FAR-2_Sve	SVE_1712500.1	Strongyloides venezuelensis	PRJEB530	Clade IVb	FAR	A0A0K0FXE9	SVE_scaffold0000003	159993	160582	-	44.89	PF05823.11~Gp-FAR-1~5.2e-46	Y
FAR-16_Sve	SVE_1717800.1	Strongyloides venezuelensis	PRJEB530	Clade IVb	FAR	A0A0K0FXK2	SVE_scaffold0000003	326084	326530	+	14.96	PF05823.11~Gp-FAR-1~3.1e-08	N
FAR-13_Sve	SVE_1829300.1	Strongyloides venezuelensis	PRJEB530	Clade IVb	FAR	A0A0K0G0Q7	SVE_scaffold0000004	1123018	1123521	-	17	PF05823.11~Gp-FAR-1~1.1e-15	N
FAR-15_Sve	SVE_1944300.1	Strongyloides venezuelensis	PRJEB530	Clade IVb	FAR	A0A0K0G3Y4	SVE_scaffold0000007	548511	549240	+	10.25	PF05823.11~Gp-FAR-1~3.9e-09	Y
FAR-6_Sra	SRAE_0000018300	Strongyloides ratti	PRJEB125	Clade IVb	FAR	A0A0K0ECY2	SRAE_scaffold1	526937	527517	-	17	PF05823.11~Gp-FAR-1~6.5e-16	Y
FAR-4_Sra	SRAE_1000192900	Strongyloides ratti	PRJEB125	Clade IVb	FAR	A0A090L1L3	SRAE_chr1	6064703	6065637	-	32.65	PF05823.11~Gp-FAR-1~5e-23	Y
FAR-14_Sra	SRAE_1000321200	Strongyloides ratti	PRJEB125	Clade IVb	FAR	A0A090MX78	SRAE_chr1	10456039	10456701	-	9.03	PF05823.11~Gp-FAR-1~1.4e-08	N
FAR-15_Sra	SRAE_2000050900	Strongyloides ratti	PRJEB125	Clade IVb	FAR	A0A090MXQ3	SRAE_chr2	1695539	1696135	+	15.13	PF05823.11~Gp-FAR-1~1.7e-12	N
FAR-12_Sra	SRAE_2000219500	Strongyloides ratti	PRJEB125	Clade IVb	FAR	A0A090LHC2	SRAE_chr2	6907176	6907679	-	18.36	PF05823.11~Gp-FAR-1~2.8e-16	Y
FAR-16_Sra	SRAE_2000283700	Strongyloides ratti	PRJEB125	Clade IVb	FAR	A0A090MZ22	SRAE_chr2	8916589	8917225	-	14.96	PF05823.11~Gp-FAR-1~8.9e-09	N
FAR-2_Sra	SRAE_2000289100	Strongyloides ratti	PRJEB125	Clade IVb	FAR	A0A090LJE9	SRAE_chr2	9088458	9089277	+	42.17	PF05823.11~Gp-FAR-1~3.6e-47	Y
FAR-10_Sra	SRAE_2000289200	Strongyloides ratti	PRJEB125	Clade IVb	FAR	A0A090MZ33	SRAE_chr2	9092041	9092724	+	24.48	PF05823.11~Gp-FAR-1~3.3e-17	N
FAR-11_Sra	SRAE_2000289300	Strongyloides ratti	PRJEB125	Clade IVb	FAR	A0A090LL39	SRAE_chr2	9094054	9094607	+	23.12	PF05823.11~Gp-FAR-1~6e-17	N
FAR-8_Sra	SRAE_2000289400	Strongyloides ratti	PRJEB125	Clade IVb	FAR	A0A090LEQ2	SRAE_chr2	9095679	9096280	+	18.36	PF05823.11~Gp-FAR-1~2e-16	Y
FAR-1_Sra	SRAE_2000289500	Strongyloides ratti	PRJEB125	Clade IVb	FAR	A0A090LES6	SRAE_chr2	9097115	9097863	+	47.61	PF05823.11~Gp-FAR-1~3.8e-39	Y
FAR-13_Sra	SRAE_2000431300	Strongyloides ratti	PRJEB125	Clade IVb	FAR	A0A090LQ47	SRAE_chr2	13515397	13516190	-	15.72	PF05823.11~Gp-FAR-1~1.2e-09	Y
FAR-9_Sra	SRAE_2000450800	Strongyloides ratti	PRJEB125	Clade IVb	FAR	A0A090LJ62	SRAE_chr2	14205805	14206393	-	16.32	PF05823.11~Gp-FAR-1~8e-11	N
FAR-5_Sra	SRAE_2000490600	Strongyloides ratti	PRJEB125	Clade IVb	FAR	A0A090LKP3	SRAE_chr2	15476436	15477026	-	21.08	PF05823.11~Gp-FAR-1~2.4e-22	Y
FAR-7_Sra	SRAE_2000490700	Strongyloides ratti	PRJEB125	Clade IVb	FAR	A0A090LQ44	SRAE_chr2	15477640	15478187	-	17	PF05823.11~Gp-FAR-1~1.5e-19	N
FAR-3_Sra	SRAE_X000139700	Strongyloides ratti	PRJEB125	Clade IVb	FAR	A0A0K0DSW5	SRAE_chrX_scaffold2	1853435	1854169	-	28.57	PF05823.11~Gp-FAR-1~1.3e-29	N
FAR-15_Spa	SPAL_0000260550.1	Strongyloides papillosus	PRJEB525	Clade IVb	FAR	A0A0K0G3Y4	SPAL_contig0000004	26714	27442	+	8.97	PF05823.11~Gp-FAR-1~2.9e-09	Y
FAR-3_Spa	SPAL_0000378700.1	Strongyloides papillosus	PRJEB525	Clade IVb	FAR	A0A0K0FH03	SPAL_scaffold0000009	275466	276069	+	24.48	PF05823.11~Gp-FAR-1~1.8e-29	Y
FAR-10_Spa	SPAL_0000410800.1	Strongyloides papillosus	PRJEB525	Clade IVb	FAR	A0A0K0FTP0	SPAL_contig0000098	22215	22752	+	12.92	PF05823.11~Gp-FAR-1~3.5e-08	Y
FAR-8_Spa	SPAL_0000410900.1	Strongyloides papillosus	PRJEB525	Clade IVb	FAR	A0A0K0FTN9	SPAL_contig0000098	23439	24021	+	18.36	PF05823.11~Gp-FAR-1~1.4e-21	N
FAR-5_Spa	SPAL_0000411000.1	Strongyloides papillosus	PRJEB525	Clade IVb	FAR	A0A0K0FTN8	SPAL_contig0000098	24637	25214	+	21.76	PF05823.11~Gp-FAR-1~1.8e-23	Y
FAR-7_Spa	SPAL_0000501700.1	Strongyloides papillosus	PRJEB525	Clade IVb	FAR	A0A0K0F0S9	SPAL_contig0000029	18074	18657	-	19.04	PF05823.11~Gp-FAR-1~6.7e-18	Y
FAR-6_Spa	SPAL_0000578200.1	Strongyloides papillosus	PRJEB525	Clade IVb	FAR	A0A0K0FTN8	SPAL_contig0000587	7579	8149	+	21.76	PF05823.11~Gp-FAR-1~7.8e-22	Y
FAR-1_Spa	SPAL_0000883600.1	Strongyloides papillosus	PRJEB525	Clade IVb	FAR	A0A0K0F9T7	SPAL_contig0000010	13145	13690	-	51.02	PF05823.11~Gp-FAR-1~3.9e-39	Y
FAR-9_Spa	SPAL_0000883700.1	Strongyloides papillosus	PRJEB525	Clade IVb	FAR	A0A0K0F9T8	SPAL_contig0000010	14578	15169	-	19.04	PF05823.11~Gp-FAR-1~2.6e-17	Y
FAR-12_Spa	SPAL_0000883800.1	Strongyloides papillosus	PRJEB525	Clade IVb	FAR	A0A0K0F9T9	SPAL_contig0000010	16168	16767	-	21.76	PF05823.11~Gp-FAR-1~9.3e-15	N
FAR-11_Spa	SPAL_0000883900.1	Strongyloides papillosus	PRJEB525	Clade IVb	FAR	A0A0K0FXE8	SPAL_contig0000010	18085	18755	-	19.04	PF05823.11~Gp-FAR-1~7.7e-16	N
FAR-2_Spa	SPAL_0000884000.1	Strongyloides papillosus	PRJEB525	Clade IVb	FAR	A0A0K0FXE9	SPAL_contig0000010	19596	20185	-	41.49	PF05823.11~Gp-FAR-1~3e-45	Y
FAR-16_Spa	SPAL_0000889200.1	Strongyloides papillosus	PRJEB525	Clade IVb	FAR	A0A0K0FXK2	SPAL_contig0000010	184863	185384	+	14.96	PF05823.11~Gp-FAR-1~2.2e-08	Y
FAR-13_Spa	SPAL_0001123600.1	Strongyloides papillosus	PRJEB525	Clade IVb	FAR	A0A0K0G0Q7	SPAL_contig0000150	14409	14912	-	18.36	PF05823.11~Gp-FAR-1~8.3e-18	Y
FAR-4_Spa	SPAL_0001511200.1	Strongyloides papillosus	PRJEB525	Clade IVb	FAR	A0A0K0FWE0	SPAL_contig0000028	76000	76864	-	30.61	PF05823.11~Gp-FAR-1~8.3e-20	N
FAR-14_Spa	SPAL_0001715900.1	Strongyloides papillosus	PRJEB525	Clade IVb	FAR	A0A0K0F4P2	SPAL_contig0000035	46779	47570	-	15.82	PF05823.11~Gp-FAR-1~3.4e-14	Y
FAR-18_Ptr	PTRK_0000084800.1	Parastrongyloides trichosuri	PRJEB515	Clade IVb	FAR	A0A090MXQ3	PTRK_scaffold0000007	197352	197971	+	17.33	PF05823.11~Gp-FAR-1~5.6e-14	N
FAR-6_Ptr	PTRK_0000386100.1	Parastrongyloides trichosuri	PRJEB515	Clade IVb	FAR	A0A0K0ECY2	PTRK_scaffold0000043	155964	158316	+	19.72	PF12146.7~Hydrolase_4~7.6e-07;PF05823.11~Gp-FAR-1~5.2e-14	N
FAR-3_Ptr	PTRK_0000477400.1	Parastrongyloides trichosuri	PRJEB515	Clade IVb	FAR	A0A0K0DSW5	PTRK_scaffold0000002	535496	536093	-	25.17	PF05823.11~Gp-FAR-1~9.3e-29	N
FAR-13_Ptr	PTRK_0000557400.1	Parastrongyloides trichosuri	PRJEB515	Clade IVb	FAR	A0A090LQ47	PTRK_scaffold0000062	45341	46108	-	17.83	PF05823.11~Gp-FAR-1~3.9e-12	Y
FAR-16_Ptr	PTRK_0000557500.1	Parastrongyloides trichosuri	PRJEB515	Clade IVb	FAR	A0A090LQ47	PTRK_scaffold0000062	46680	47479	-	15.64	PF05823.11~Gp-FAR-1~7.9e-14	Y
FAR-12_Ptr	PTRK_0000557600.1	Parastrongyloides trichosuri	PRJEB515	Clade IVb	FAR	A0A090LQ47	PTRK_scaffold0000062	47829	48605	-	18.35	PF05823.11~Gp-FAR-1~1.5e-15	Y
FAR-2_Ptr	PTRK_0000642700.1	Parastrongyloides trichosuri	PRJEB515	Clade IVb	FAR	A0A090LJE9	PTRK_scaffold0000004	509532	510121	-	41.49	PF05823.11~Gp-FAR-1~7.3e-46	Y
FAR-15_Ptr	PTRK_0000705600.1	Parastrongyloides trichosuri	PRJEB515	Clade IVb	FAR	A0A090LQ47	PTRK_contig0001424	93	608	+	18.36	PF05823.11~Gp-FAR-1~6.2e-15	N
FAR-4_Ptr	PTRK_0000858100.1	Parastrongyloides trichosuri	PRJEB515	Clade IVb	FAR	A0A090L1L3	PTRK_scaffold0000015	155917	156777	+	29.25	PF05823.11~Gp-FAR-1~6.9e-20	N
FAR-10_Ptr	PTRK_0001208600.1	Parastrongyloides trichosuri	PRJEB515	Clade IVb	FAR	A0A090MZ33	PTRK_scaffold0000005	80934	81610	+	19.87	PF05823.11~Gp-FAR-1~5e-19	N
FAR-9_Ptr	PTRK_0001208700.1	Parastrongyloides trichosuri	PRJEB515	Clade IVb	FAR	A0A0K0F9T8	PTRK_scaffold0000005	84547	85045	+	22.44	PF05823.11~Gp-FAR-1~4.3e-19	N
FAR-1_Ptr	PTRK_0001208800.1	Parastrongyloides trichosuri	PRJEB515	Clade IVb	FAR	A0A0K0F9T7	PTRK_scaffold0000005	85918	86460	+	51.02	PF05823.11~Gp-FAR-1~2e-38	Y
FAR-7_Ptr	PTRK_0001280300.1	Parastrongyloides trichosuri	PRJEB515	Clade IVb	FAR	A0A0K0DWM5	PTRK_scaffold0000023	252136	252581	+	22.44	PF05823.11~Gp-FAR-1~8.5e-18	N
FAR-8_Ptr	PTRK_0001280500.1	Parastrongyloides trichosuri	PRJEB515	Clade IVb	FAR	A0A0K0DWM4	PTRK_scaffold0000023	254264	254834	+	17	PF05823.11~Gp-FAR-1~2e-23	Y
FAR-5_Ptr	PTRK_0001280600.1	Parastrongyloides trichosuri	PRJEB515	Clade IVb	FAR	A0A0K0DWM5	PTRK_scaffold0000023	255393	255967	+	19.04	PF05823.11~Gp-FAR-1~5.8e-24	Y
FAR-17_Ptr	PTRK_0001411350.1	Parastrongyloides trichosuri	PRJEB515	Clade IVb	FAR	A0A0N4ZZA0	PTRK_scaffold0000006	1278699	1279406	-	13.33	PF05823.11~Gp-FAR-1~1.3e-09	Y
FAR-19_Ptr	PTRK_0001557900.1	Parastrongyloides trichosuri	PRJEB515	Clade IVb	FAR	A0A090MZ22	PTRK_scaffold0000011	614336	614782	-	15.64	PF05823.11~Gp-FAR-1~7.9e-08	N
FAR-11_Ptr	PTRK_0001698900.1	Parastrongyloides trichosuri	PRJEB515	Clade IVb	FAR	A0A090LHC2	PTRK_scaffold0000014	717233	717730	-	21.08	PF05823.11~Gp-FAR-1~9.1e-17	N
FAR-14_Ptr	PTRK_0001735700.1	Parastrongyloides trichosuri	PRJEB515	Clade IVb	FAR	A0A090LQ47	PTRK_contig0001258	1	787	+	16.02	PF05823.11~Gp-FAR-1~2.1e-17	Y
FAR-7_Bxy	BXY_0002300.1	Bursaphelenchus xylophilus	PRJEA64437	Clade IVc	FAR	A0A2M8H191	scaffold01653	58106	58709	-	14.96	PF05823.11~Gp-FAR-1~1.5e-06	Y
FAR-3_Bxy	BXY_0197500.1	Bursaphelenchus xylophilus	PRJEA64437	Clade IVc	FAR	A0A261C5Y2	scaffold01147	189978	191324	+	23.12	PF05823.11~Gp-FAR-1~4e-19	Y
FAR-5_Bxy	BXY_1377300.1	Bursaphelenchus xylophilus	PRJEA64437	Clade IVc	FAR	A0A0Q4QGH5	scaffold00579	265261	266100	+	15.64	PF05823.11~Gp-FAR-1~1.1e-11	Y
FAR-2_Bxy	BXY_1624600.1	Bursaphelenchus xylophilus	PRJEA64437	Clade IVc	FAR	A0A4U5MD63	scaffold00422	608815	609539	-	26.53	PF05823.11~Gp-FAR-1~3.9e-25	Y
FAR-1_Bxy	BXY_1624700.1	Bursaphelenchus xylophilus	PRJEA64437	Clade IVc	FAR	A0A238C210	scaffold00422	609760	610442	-	53.06	PF05823.11~Gp-FAR-1~1.5e-43	Y
FAR-4_Bxy	BXY_1685000.1	Bursaphelenchus xylophilus	PRJEA64437	Clade IVc	FAR	A0A0N4WNB0	scaffold01254	489809	490672	+	24.48	PF05823.11~Gp-FAR-1~1.6e-08	Y
FAR-6_Bxy	BXY_1722700.1	Bursaphelenchus xylophilus	PRJEA64437	Clade IVc	FAR	A0A067QIA4	scaffold01109	376268	377029	-	17.68	PF05823.11~Gp-FAR-1~2.9e-07	Y
FAR-2_Min	Minc01079	Meloidogyne incognita	PRJEA28837	Clade IVc	FAR	A0A0B2UVQ3	MiV1ctg16	17707	18709	+	68.7	PF05823.11~Gp-FAR-1~2.1e-42	Y
FAR-3_Min	Minc03266	Meloidogyne incognita	PRJEA28837	Clade IVc	FAR	A0A0B2UVQ3	MiV1ctg66	111888	112893	-	68.7	PF05823.11~Gp-FAR-1~2e-42	Y
FAR-1_Min	Minc08986	Meloidogyne incognita	PRJEA28837	Clade IVc	FAR	A0A0B2UVQ3	MiV1ctg307	10896	11969	-	68.7	PF05823.11~Gp-FAR-1~2.1e-42	Y
FAR-1_Mha	MhA1_Contig113.frz3.gene11	Meloidogyne hapla	PRJNA29083	Clade IVc	FAR	A0A0B2UVQ3	MhA1_Contig113	21389	22184	+	68.7	PF05823.11~Gp-FAR-1~7.3e-42	Y
FAR-2_Gro	GROS_g09434.t1	Globodera rostochiensis	PRJEB13504	Clade IVc	FAR	A0A4U5MD63	GROS_00339	72097	73272	+	27.21	PF05823.11~Gp-FAR-1~7e-21	Y
FAR-1_Gro	GROS_g14202.t1	Globodera rostochiensis	PRJEB13504	Clade IVc	FAR	Q8WT59	GROS_00339	70490	71658	+	92.51	PF05823.11~Gp-FAR-1~1.3e-39	Y
FAR-2_Gpa	GPLIN_001135900	Globodera pallida	PRJEB123	Clade IVc	FAR	Q8WT59	pathogens_Gpal_scaffold_564	6170	7296	+	97.95	PF05823.11~Gp-FAR-1~1.7e-41	Y
FAR-4_Gpa	GPLIN_001136000	Globodera pallida	PRJEB123	Clade IVc	FAR	A0A0K0E7Y5	pathogens_Gpal_scaffold_564	7561	8871	+	26.53	PF05823.11~Gp-FAR-1~2.3e-20	N
FAR-3_Gpa	GPLIN_001416700	Globodera pallida	PRJEB123	Clade IVc	FAR	A0A4U5MD63	pathogens_Gpal_scaffold_1578	3558	4932	-	26.53	PF05823.11~Gp-FAR-1~1.4e-20	N
FAR-1_Gpa	GPLIN_001416800	Globodera pallida	PRJEB123	Clade IVc	FAR	Q8WT59	pathogens_Gpal_scaffold_1578	5197	6320	-	97.95	PF05823.11~Gp-FAR-1~1.7e-41	Y
FAR-3_Dde	Dd_10120	Ditylenchus destructor	PRJNA312427	Clade IVc	FAR	A0A4U5MDZ5	scaffold93	320066	320988	-	25.85	PF05823.11~Gp-FAR-1~5.2e-18	N
FAR-1_Dde	Dd_10121	Ditylenchus destructor	PRJNA312427	Clade IVc	FAR	A0A4U5MD33	scaffold93	322222	324043	-	57.82	PF05823.11~Gp-FAR-1~1.9e-44	Y
FAR-2_Dde	Dd_12701	Ditylenchus destructor	PRJNA312427	Clade IVc	FAR	A0A4U5MD05	scaffold229	53671	56702	-	44.21	PF05823.11~Gp-FAR-1~1.1e-33	Y
FAR-16_Pex	scaffold1007-EXSNAP2012.10	Pristionchus exspectatus	PRJEB6009	Clade Va	FAR	A0A4X3PHC9	scaffold1007	27270	28254	+	15.64	PF05823.11~Gp-FAR-1~1.7e-09	Y
FAR-18_Pex	scaffold1007-EXSNAP2012.13	Pristionchus exspectatus	PRJEB6009	Clade Va	FAR	A0A4X3PCG0	scaffold1007	31608	34245	+	14.28	PF05823.11~Gp-FAR-1~7.9e-07	Y
FAR-21_Pex	scaffold1007-EXSNAP2012.6	Pristionchus exspectatus	PRJEB6009	Clade Va	FAR	H3ETX3	scaffold1007	18657	20023	+	15.89	PF05823.11~Gp-FAR-1~2.8e-07	N
FAR-6_Pex	scaffold112-EXSNAP2012.25	Pristionchus exspectatus	PRJEB6009	Clade Va	FAR	H3EZJ9	scaffold112	132357	134401	+	12.08	PF05823.11~Gp-FAR-1~1.2e-08	N
FAR-22_Pex	scaffold117-EXSNAP2012.26	Pristionchus exspectatus	PRJEB6009	Clade Va	FAR	A0A4X3PAP9	scaffold117	141401	143433	+	7.48	PF05823.11~Gp-FAR-1~9.5e-07	N
FAR-19_Pex	scaffold190-EXSNAP2012.21	Pristionchus exspectatus	PRJEB6009	Clade Va	FAR	A0A4X3PHC9	scaffold190	108230	109161	+	11.25	PF05823.11~Gp-FAR-1~2.6e-09	Y
FAR-14_Pex	scaffold2005-EXSNAP2012.2	Pristionchus exspectatus	PRJEB6009	Clade Va	FAR	A5DD93	scaffold2005	2676	5582	-	14.96	PF05823.11~Gp-FAR-1~4.8e-08	N
FAR-9_Pex	scaffold236-EXSNAP2012.8	Pristionchus exspectatus	PRJEB6009	Clade Va	FAR	H3F317	scaffold236	31612	36736	+	12.24	PF05823.11~Gp-FAR-1~3.5e-09	Y
FAR-5_Pex	scaffold332-EXSNAP2012.21	Pristionchus exspectatus	PRJEB6009	Clade Va	FAR	H3DZD8	scaffold332	107131	108431	-	36.91	PF05823.11~Gp-FAR-1~3.5e-51	Y
FAR-4_Pex	scaffold332-EXSNAP2012.22	Pristionchus exspectatus	PRJEB6009	Clade Va	FAR	A0A4X3PIG7	scaffold332	112785	114262	+	37.58	PF05823.11~Gp-FAR-1~5.6e-51	Y
FAR-3_Pex	scaffold371-EXSNAP2012.12	Pristionchus exspectatus	PRJEB6009	Clade Va	FAR	H3F100	scaffold371	88329	89877	-	44.29	PF05823.11~Gp-FAR-1~3.7e-51	Y
FAR-2_Pex	scaffold371-EXSNAP2012.13	Pristionchus exspectatus	PRJEB6009	Clade Va	FAR	H3F100	scaffold371	94054	96066	+	39.45	PF05823.11~Gp-FAR-1~5.2e-49	Y
FAR-7_Pex	scaffold463-EXSNAP2012.4	Pristionchus exspectatus	PRJEB6009	Clade Va	FAR	H3E6M6	scaffold463	11138	12430	+	15.64	PF05823.11~Gp-FAR-1~3.3e-09	N
FAR-8_Pex	scaffold724-EXSNAP2012.10	Pristionchus exspectatus	PRJEB6009	Clade Va	FAR	H3F317	scaffold724	44941	49896	-	11.56	PF05823.11~Gp-FAR-1~1.3e-09	N
FAR-20_Pex	scaffold752-EXSNAP2012.3	Pristionchus exspectatus	PRJEB6009	Clade Va	FAR	H3ETX3	scaffold752	7531	8740	+	15.89	PF05823.11~Gp-FAR-1~1e-08	Y
FAR-15_Pex	scaffold752-EXSNAP2012.6	Pristionchus exspectatus	PRJEB6009	Clade Va	FAR	A0A4X3PHC9	scaffold752	14659	15749	+	14.55	PF05823.11~Gp-FAR-1~3.3e-09	Y
FAR-17_Pex	scaffold752-EXSNAP2012.9	Pristionchus exspectatus	PRJEB6009	Clade Va	FAR	A0A4X3PCG0	scaffold752	22503	23595	+	18.36	PF05823.11~Gp-FAR-1~5.2e-11	Y
FAR-1_Pex	scaffold863-EXSNAP2012.1	Pristionchus exspectatus	PRJEB6009	Clade Va	FAR	A0A4X3PPH7	scaffold863	5005	5981	+	40.93	PF05823.11~Gp-FAR-1~7.5e-51	Y
FAR-23_Pex	scaffold873-EXSNAP2012.11	Pristionchus exspectatus	PRJEB6009	Clade Va	FAR	H3DTG5	scaffold873	51026	52192	+	10.88	PF05823.11~Gp-FAR-1~1.5e-06	Y
FAR-13_Pex	scaffold975-EXSNAP2012.5	Pristionchus exspectatus	PRJEB6009	Clade Va	FAR	H3EYV8	scaffold975	26187	28596	+	16.99	PF05823.11~Gp-FAR-1~1.3e-14	Y
FAR-10_Pex	scaffold975-EXSNAP2012.6	Pristionchus exspectatus	PRJEB6009	Clade Va	FAR	H3EYV7	scaffold975	29875	31970	+	12.83	PF05823.11~Gp-FAR-1~2.1e-10	Y
FAR-12_Pex	scaffold975-EXSNAP2012.7	Pristionchus exspectatus	PRJEB6009	Clade Va	FAR	A0A4X3P3I1	scaffold975	32461	34413	-	18.24	PF05823.11~Gp-FAR-1~6.3e-15	Y
FAR-11_Pex	scaffold975-EXSNAP2012.8	Pristionchus exspectatus	PRJEB6009	Clade Va	FAR	H3EYV3	scaffold975	35007	36447	-	13.63	PF05823.11~Gp-FAR-1~1.8e-34	N
FAR-5_Ppa	PPA02787	Pristionchus pacificus	PRJNA12644	Clade Va	FAR	H3DZD8	PPA_ChrIII	2681423	2682630	-	36.91	PF05823.11~Gp-FAR-1~1.4e-51	Y
FAR-14_Ppa	PPA02956	Pristionchus pacificus	PRJNA12644	Clade Va	FAR	H3DZV2	PPA_ChrIII	4222155	4223604	+	19.04	PF05823.11~Gp-FAR-1~1.7e-11	Y
FAR-8_Ppa	PPA05358	Pristionchus pacificus	PRJNA12644	Clade Va	FAR	H3E6M6	PPA_ChrIII	4009845	4012121	-	14.96	PF05823.11~Gp-FAR-1~6.6e-08	N
FAR-7_Ppa	PPA09476	Pristionchus pacificus	PRJNA12644	Clade Va	FAR	H3EIA6	PPA_ChrI	5110019	5116819	+	21.76	PF05823.11~Gp-FAR-1~1.3e-11	Y
FAR-15_Ppa	PPA10498	Pristionchus pacificus	PRJNA12644	Clade Va	FAR	H3EL58	PPA_ChrX	6212130	6212650	-	17	PF05823.11~Gp-FAR-1~7.7e-11	N
FAR-19_Ppa	PPA13248	Pristionchus pacificus	PRJNA12644	Clade Va	FAR	H3ETW8	PPA_pbcontig517	40887	41899	+	18.36	PF05823.11~Gp-FAR-1~7.4e-11	Y
FAR-21_Ppa	PPA13253	Pristionchus pacificus	PRJNA12644	Clade Va	FAR	H3ETX3	PPA_pbcontig517	17403	26225	+	12.92	PF05823.11~Gp-FAR-1~2e-09	Y
FAR-11_Ppa	PPA15018	Pristionchus pacificus	PRJNA12644	Clade Va	FAR	H3EYV3	PPA_ChrIII	6282122	6288250	+	12.33	PF03125.17~Sre~1.9e-09;PF05823.11~Gp-FAR-1~1.5e-36	N
FAR-10_Ppa	PPA15022	Pristionchus pacificus	PRJNA12644	Clade Va	FAR	H3EYV7	PPA_ChrIII	6294241	6296172	-	12.83	PF05823.11~Gp-FAR-1~3.5e-11	Y
FAR-13_Ppa	PPA15023	Pristionchus pacificus	PRJNA12644	Clade Va	FAR	H3EYV8	PPA_ChrIII	6298169	6301418	-	16.99	PF05823.11~Gp-FAR-1~1.5e-14	Y
FAR-6_Ppa	PPA15264	Pristionchus pacificus	PRJNA12644	Clade Va	FAR	H3EZJ9	PPA_ChrIII	7443567	7447479	-	13.33	PF05823.11~Gp-FAR-1~1.1e-06	Y
FAR-2_Ppa	PPA15771	Pristionchus pacificus	PRJNA12644	Clade Va	FAR	H3F100	PPA_ChrX	2482441	2485797	-	43.62	PF05823.11~Gp-FAR-1~2.2e-52	Y
FAR-9_Ppa	PPA16506	Pristionchus pacificus	PRJNA12644	Clade Va	FAR	H3F317	PPA_ChrIV	5252997	5260199	-	11.8	PF05823.11~Gp-FAR-1~1.4e-10	Y
FAR-17_Ppa	PPA27022	Pristionchus pacificus	PRJNA12644	Clade Va	FAR	H3FXI0	PPA_pbcontig517	28813	40914	+	16.32	PF10317.8~7TM_GPCR_Srd~3.5e-10;PF10317.8~7TM_GPCR_Srd~8.6e-10;PF05823.11~Gp-FAR-1~1.8e-08	Y
FAR-20_Ppa	PPA35419	Pristionchus pacificus	PRJNA12644	Clade Va	FAR	A0A4X3P0N0	PPA_ChrII	6890148	6892340	+	12.92	PF05823.11~Gp-FAR-1~7.5e-08	Y
FAR-12_Ppa	PPA37608	Pristionchus pacificus	PRJNA12644	Clade Va	FAR	A0A4X3P3I1	PPA_ChrIII	6288834	6290784	+	18.24	PF05823.11~Gp-FAR-1~2e-14	Y
FAR-3_Ppa	PPA38931	Pristionchus pacificus	PRJNA12644	Clade Va	FAR	H3F100	PPA_ChrX	2489566	2491087	+	43.62	PF05823.11~Gp-FAR-1~2.2e-52	Y
FAR-18_Ppa	PPA40898	Pristionchus pacificus	PRJNA12644	Clade Va	FAR	A0A4X3PCG0	PPA_ChrIV	9889257	9892949	+	18.36	PF05823.11~Gp-FAR-1~7.2e-10	Y
FAR-16_Ppa	PPA40901	Pristionchus pacificus	PRJNA12644	Clade Va	FAR	A0A4X3PHC9	PPA_ChrIV	9885897	9886938	+	16.32	PF05823.11~Gp-FAR-1~3.4e-09	Y
FAR-4_Ppa	PPA43173	Pristionchus pacificus	PRJNA12644	Clade Va	FAR	A0A4X3PIG7	PPA_ChrIII	2686123	2687623	+	36.91	PF05823.11~Gp-FAR-1~6.4e-51	N
FAR-1_Ppa	PPA43181	Pristionchus pacificus	PRJNA12644	Clade Va	FAR	A0A4X3PPH7	PPA_ChrIII	2698198	2699351	+	40.93	PF05823.11~Gp-FAR-1~7.5e-51	Y
FAR-6_Dco	DCO_019139	Diploscapter coronatus	PRJDB3143	Clade Vb	FAR	A0A2A2J5T5	scf7180000986843	214721	216239	+	13.66	PF05823.11~Gp-FAR-1~3.3e-08	Y
FAR-5_Dco	DCO_019140	Diploscapter coronatus	PRJDB3143	Clade Vb	FAR	A0A2A2J5T5	scf7180000986877	1720067	1721606	-	13.75	PF05823.11~Gp-FAR-1~4.1e-08	Y
FAR-2_Dco	DCO_021263	Diploscapter coronatus	PRJDB3143	Clade Vb	FAR	A0A2A2LQU3	scf7180000986855	554125	555721	-	32.88	PF05823.11~Gp-FAR-1~2.7e-48	Y
FAR-1_Dco	DCO_021264	Diploscapter coronatus	PRJDB3143	Clade Vb	FAR	A0A2A2LQU3	scf7180000986536	496485	498053	-	32.88	PF05823.11~Gp-FAR-1~6.4e-48	Y
FAR-4_Dco	DCO_021827	Diploscapter coronatus	PRJDB3143	Clade Vb	FAR	A0A2A2KJ92	scf7180000986778	995101	999099	-	25.67	PF05823.11~Gp-FAR-1~8.7e-30	Y
FAR-3_Dco	DCO_021828	Diploscapter coronatus	PRJDB3143	Clade Vb	FAR	A0A2A2KJ92	scf7180000986899	446999	448279	-	25	PF05823.11~Gp-FAR-1~1.5e-29	Y
FAR-9_Cel	C07G3.10	Caenorhabditis elegans	PRJNA13758	Clade Vb	FAR	Q965N0	V	3502307	3503077	+	10.45	PF05823.11~Gp-FAR-1~1.4e-14	Y
FAR-1_Cel	F02A9.2a	Caenorhabditis elegans	PRJNA13758	Clade Vb	FAR	P34382	III	9080371	9081179	-	37.58	PF05823.11~Gp-FAR-1~1.4e-52	Y
FAR-2_Cel	F02A9.3	Caenorhabditis elegans	PRJNA13758	Clade Vb	FAR	P34383	III	9081679	9082511	+	37.58	PF05823.11~Gp-FAR-1~1.8e-50	Y
FAR-3_Cel	F15B9.1	Caenorhabditis elegans	PRJNA13758	Clade Vb	FAR	Q19478	V	12996787	12997524	-	32.21	PF05823.11~Gp-FAR-1~1.5e-53	Y
FAR-4_Cel	F15B9.2	Caenorhabditis elegans	PRJNA13758	Clade Vb	FAR	Q19477	V	12998427	12999659	-	22.66	PF05823.11~Gp-FAR-1~1.2e-50	Y
FAR-5_Cel	F15B9.3a	Caenorhabditis elegans	PRJNA13758	Clade Vb	FAR	Q19480	V	12995569	12996836	+	24.83	PF05823.11~Gp-FAR-1~5.9e-42	Y
FAR-7_Cel	K01A2.2a	Caenorhabditis elegans	PRJNA13758	Clade Vb	FAR	Q9TZ51	II	319785	321445	+	18.36	PF05823.11~Gp-FAR-1~1.8e-17	N
FAR-8_Cel	K02F3.3	Caenorhabditis elegans	PRJNA13758	Clade Vb	FAR	Q21152	III	842935	843802	+	16	PF05823.11~Gp-FAR-1~1e-46	Y
FAR-6_Cel	W02A2.2	Caenorhabditis elegans	PRJNA13758	Clade Vb	FAR	Q9XUB7	IV	13328359	13329497	+	26.66	PF05823.11~Gp-FAR-1~2.9e-47	Y
FAR-2_Ode	OESDEN_00769	Oesophagostomum dentatum	PRJNA72579	Clade Vc	FAR	A0A0B1TT10	OESDENDFT_Contig33	205009	205818	+	33.55	PF05823.11~Gp-FAR-1~1.2e-39	Y
FAR-5_Ode	OESDEN_00910	Oesophagostomum dentatum	PRJNA72579	Clade Vc	FAR	A0A0B1TSK8	OESDENDFT_Contig46	29670	30666	+	18.36	PF05823.11~Gp-FAR-1~1.1e-22	N
FAR-14_Ode	OESDEN_00911	Oesophagostomum dentatum	PRJNA72579	Clade Vc	FAR	A0A0B1TTC6	OESDENDFT_Contig46	31141	32004	-	21.08	PF05823.11~Gp-FAR-1~5.7e-19	Y
FAR-13_Ode	OESDEN_00912	Oesophagostomum dentatum	PRJNA72579	Clade Vc	FAR	A0A0B1TNI1	OESDENDFT_Contig46	34476	35237	-	15.64	PF05823.11~Gp-FAR-1~2.2e-15	Y
FAR-15_Ode	OESDEN_00914	Oesophagostomum dentatum	PRJNA72579	Clade Vc	FAR	A0A0B1TUI1	OESDENDFT_Contig46	47459	48234	-	16.32	PF05823.11~Gp-FAR-1~5.2e-18	Y
FAR-6_Ode	OESDEN_00920	Oesophagostomum dentatum	PRJNA72579	Clade Vc	FAR	A0A0B1TSL9	OESDENDFT_Contig46	200056	205082	+	15.33	PF05823.11~Gp-FAR-1~2.7e-17	N
FAR-11_Ode	OESDEN_02480	Oesophagostomum dentatum	PRJNA72579	Clade Vc	FAR	A0A0B1TQ73	OESDENDFT_Contig240	93369	98606	+	20.4	PF05823.11~Gp-FAR-1~8.8e-14	N
FAR-17_Ode	OESDEN_04320	Oesophagostomum dentatum	PRJNA72579	Clade Vc	FAR	A0A0B1TEQ6	OESDENDFT_Contig670	48665	49402	+	21.08	PF05823.11~Gp-FAR-1~8e-10	Y
FAR-3_Ode	OESDEN_06607	Oesophagostomum dentatum	PRJNA72579	Clade Vc	FAR	A0A0B1T7D1	OESDENDFT_Contig1549	45559	46367	-	34.89	PF05823.11~Gp-FAR-1~8.6e-39	Y
FAR-8_Ode	OESDEN_12800	Oesophagostomum dentatum	PRJNA72579	Clade Vc	FAR	A0A0B1SV58	OESDENDFT_Contig8589	3381	6199	-	13.81	PF05823.11~Gp-FAR-1~3e-13	Y
FAR-7_Ode	OESDEN_15106	Oesophagostomum dentatum	PRJNA72579	Clade Vc	FAR	A0A0B1SNV5	OESDENDFT_Contig15853	851	2393	-	14.47	PF05823.11~Gp-FAR-1~5.7e-19	Y
FAR-10_Ode	OESDEN_17385	Oesophagostomum dentatum	PRJNA72579	Clade Vc	FAR	A0A0B1SI73	OESDENDFT_Contig27119	209	1373	+	11.92	PF05823.11~Gp-FAR-1~4.1e-14	Y
FAR-9_Ode	OESDEN_17972	Oesophagostomum dentatum	PRJNA72579	Clade Vc	FAR	A0A0B1SGJ9	OESDENDFT_Contig31116	822	1331	+	9.52	PF05823.11~Gp-FAR-1~1.3e-11	Y
FAR-16_Ode	OESDEN_19174	Oesophagostomum dentatum	PRJNA72579	Clade Vc	FAR	A0A0B1SD94	OESDENDFT_Contig44331	444	1085	+	21.08	PF05823.11~Gp-FAR-1~3.6e-16	Y
FAR-1_Ode	OESDEN_23454	Oesophagostomum dentatum	PRJNA72579	Clade Vc	FAR	A0A0B1RZ46	OESDENDFT_Contig761865	767	1201	-	24.48	PF05823.11~Gp-FAR-1~2.3e-25	N
FAR-4_Ode	OESDEN_23783	Oesophagostomum dentatum	PRJNA72579	Clade Vc	FAR	A0A0B1RZE9	OESDENDFT_Contig767085	1	633	-	23.12	PF05823.11~Gp-FAR-1~1.8e-25	Y
FAR-12_Ode	OESDEN_24544	Oesophagostomum dentatum	PRJNA72579	Clade Vc	FAR	A0A0B1RT43	OESDENDFT_Contig802106	727	1490	-	17	PF05823.11~Gp-FAR-1~1.4e-15	Y
FAR-6_Nam	NECAME_04474	Necator americanus	PRJNA72135	Clade Vc	FAR	W2SUD5	KI664816	1186	1976	-	31.29	PF05823.11~Gp-FAR-1~4.3e-31	Y
FAR-5_Nam	NECAME_04475	Necator americanus	PRJNA72135	Clade Vc	FAR	W2SS37	KI664816	9084	9964	-	30.9	PF05823.11~Gp-FAR-1~4.4e-36	N
FAR-1_Nam	NECAME_09996	Necator americanus	PRJNA72135	Clade Vc	FAR	W2TB85	KI659618	61057	62498	-	29.93	PF05823.11~Gp-FAR-1~3.2e-35	Y
FAR-8_Nam	NECAME_14052	Necator americanus	PRJNA72135	Clade Vc	FAR	W2STA2	KI666338	40316	45018	-	15.33	PF05823.11~Gp-FAR-1~2e-18	Y
FAR-2_Nam	NECAME_14203	Necator americanus	PRJNA72135	Clade Vc	FAR	W2SRJ0	KI668157	46103	46936	-	42.95	PF05823.11~Gp-FAR-1~5.3e-50	Y
FAR-3_Nam	NECAME_14205	Necator americanus	PRJNA72135	Clade Vc	FAR	W2SPM6	KI668157	80413	85060	-	33.1	PF05823.11~Gp-FAR-1~1.7e-35	Y
FAR-7_Nam	NECAME_14206	Necator americanus	PRJNA72135	Clade Vc	FAR	W2SP59	KI668157	88097	88871	-	34.69	PF05823.11~Gp-FAR-1~7.1e-42	Y
FAR-4_Nam	NECAME_14208	Necator americanus	PRJNA72135	Clade Vc	FAR	W2SRJ3	KI668157	103363	104153	-	31.97	PF05823.11~Gp-FAR-1~7e-41	Y
FAR-14_Adu	ANCDUO_04852	Ancylostoma duodenale	PRJNA72581	Clade Vc	FAR	A0A0C2D5H7	ANCDUODFT_Contig1721	16332	17100	+	32.43	PF05823.11~Gp-FAR-1~8.6e-43	Y
FAR-13_Adu	ANCDUO_04853	Ancylostoma duodenale	PRJNA72581	Clade Vc	FAR	A0A0C2H033	ANCDUODFT_Contig1721	17919	20728	+	34.22	PF05823.11~Gp-FAR-1~1.2e-40	N
FAR-6_Adu	ANCDUO_05725	Ancylostoma duodenale	PRJNA72581	Clade Vc	FAR	A0A0C2GY14	ANCDUODFT_Contig2195	8163	8729	-	27.89	PF05823.11~Gp-FAR-1~2.6e-39	N
FAR-5_Adu	ANCDUO_05726	Ancylostoma duodenale	PRJNA72581	Clade Vc	FAR	A0A0C2GRQ6	ANCDUODFT_Contig2195	10866	11555	-	29.25	PF05823.11~Gp-FAR-1~5.7e-40	Y
FAR-7_Adu	ANCDUO_08150	Ancylostoma duodenale	PRJNA72581	Clade Vc	FAR	A0A0C2GWR7	ANCDUODFT_Contig3879	4366	5156	-	26.84	PF05823.11~Gp-FAR-1~4.1e-34	Y
FAR-4_Adu	ANCDUO_12120	Ancylostoma duodenale	PRJNA72581	Clade Vc	FAR	A0A0C2G9P1	ANCDUODFT_Contig7938	528	1319	-	41.61	PF05823.11~Gp-FAR-1~3e-49	Y
FAR-15_Adu	ANCDUO_13419	Ancylostoma duodenale	PRJNA72581	Clade Vc	FAR	A0A0C2G612	ANCDUODFT_Contig9663	4654	6264	+	14.66	PF05823.11~Gp-FAR-1~6.4e-18	Y
FAR-9_Adu	ANCDUO_13931	Ancylostoma duodenale	PRJNA72581	Clade Vc	FAR	A0A0C2G4L0	ANCDUODFT_Contig10416	1922	2696	+	20.4	PF05823.11~Gp-FAR-1~4.8e-20	Y
FAR-2_Adu	ANCDUO_18467	Ancylostoma duodenale	PRJNA72581	Clade Vc	FAR	A0A0C2CNW9	ANCDUODFT_Contig20489	41	1199	+	36.73	PF05823.11~Gp-FAR-1~6e-46	N
FAR-17_Adu	ANCDUO_21230	Ancylostoma duodenale	PRJNA72581	Clade Vc	FAR	A0A0C2FUT2	ANCDUODFT_Contig31524	169	986	+	7.48	PF05823.11~Gp-FAR-1~3.3e-11	N
FAR-8_Adu	ANCDUO_22203	Ancylostoma duodenale	PRJNA72581	Clade Vc	FAR	A0A0C2CCY4	ANCDUODFT_Contig40433	346	912	-	20.4	PF05823.11~Gp-FAR-1~2.9e-25	N
FAR-12_Adu	ANCDUO_23240	Ancylostoma duodenale	PRJNA72581	Clade Vc	FAR	A0A0C2FDS7	ANCDUODFT_Contig239367	2628	3392	-	33.55	PF05823.11~Gp-FAR-1~1.3e-40	Y
FAR-18_Adu	ANCDUO_24152	Ancylostoma duodenale	PRJNA72581	Clade Vc	FAR	A0A0C2C816	ANCDUODFT_Contig241844	281	991	-	19.04	PF05823.11~Gp-FAR-1~1e-16	Y
FAR-10_Adu	ANCDUO_24227	Ancylostoma duodenale	PRJNA72581	Clade Vc	FAR	A0A0C2FG98	ANCDUODFT_Contig242119	2637	3013	+	12.24	PF05823.11~Gp-FAR-1~2.7e-15	N
FAR-16_Adu	ANCDUO_24803	Ancylostoma duodenale	PRJNA72581	Clade Vc	FAR	A0A368GYY2	ANCDUODFT_Contig244387	310	1022	+	7.48	PF05823.11~Gp-FAR-1~1.1e-09	N
FAR-1_Adu	ANCDUO_25821	Ancylostoma duodenale	PRJNA72581	Clade Vc	FAR	A0A0C2C3E2	ANCDUODFT_Contig251098	481	1482	-	27.89	PF05823.11~Gp-FAR-1~1.2e-33	N
FAR-11_Adu	ANCDUO_27210	Ancylostoma duodenale	PRJNA72581	Clade Vc	FAR	A0A0C2FCN0	ANCDUODFT_Contig264423	97	777	+	24.48	PF05823.11~Gp-FAR-1~5.9e-27	N
FAR-3_Adu	ANCDUO_27529	Ancylostoma duodenale	PRJNA72581	Clade Vc	FAR	A0A0C2FBQ7	ANCDUODFT_Contig282406	353	1275	-	38.92	PF05823.11~Gp-FAR-1~3.3e-46	Y
FAR-15_Ace	Acey_s0002.g886.t1	Ancylostoma ceylanicum	PRJNA231479	Clade Vc	FAR	A0A016W3Q3	Acey_s0002_scaf	2607122	2611995	+	14.56	PF05823.11~Gp-FAR-1~1.2e-18	Y
FAR-3_Ace	Acey_s0005.g2636.t1	Ancylostoma ceylanicum	PRJNA231479	Clade Vc	FAR	A0A368FET5	Acey_s0005_scaf	2479172	2479849	+	42.17	PF05823.11~Gp-FAR-1~2.8e-44	N
FAR-8_Ace	Acey_s0005.g2637.t1	Ancylostoma ceylanicum	PRJNA231479	Clade Vc	FAR	A0A016VSV9	Acey_s0005_scaf	2483105	2483762	-	20.4	PF05823.11~Gp-FAR-1~5.9e-30	N
FAR-5_Ace	Acey_s0005.g2638.t3	Ancylostoma ceylanicum	PRJNA231479	Clade Vc	FAR	A0A016VSL4	Acey_s0005_scaf	2487044	2487829	-	28.85	PF05823.11~Gp-FAR-1~4.3e-35	Y
FAR-7_Ace	Acey_s0005.g2640.t1	Ancylostoma ceylanicum	PRJNA231479	Clade Vc	FAR	A0A016VTN9	Acey_s0005_scaf	2493686	2494475	-	28.85	PF05823.11~Gp-FAR-1~2.2e-37	Y
FAR-6_Ace	Acey_s0005.g2641.t2	Ancylostoma ceylanicum	PRJNA231479	Clade Vc	FAR	A0A016VS60	Acey_s0005_scaf	2497290	2498456	-	26.17	PF05823.11~Gp-FAR-1~4.9e-34	N
FAR-10_Ace	Acey_s0005.g2642.t1	Ancylostoma ceylanicum	PRJNA231479	Clade Vc	FAR	A0A016VSX0	Acey_s0005_scaf	2500710	2501499	-	20.8	PF05823.11~Gp-FAR-1~8.5e-31	Y
FAR-9_Ace	Acey_s0005.g2643.t1	Ancylostoma ceylanicum	PRJNA231479	Clade Vc	FAR	A0A016VTP7	Acey_s0005_scaf	2505508	2506307	-	22.14	PF05823.11~Gp-FAR-1~1.3e-27	Y
FAR-14_Ace	Acey_s0005.g2644.t1	Ancylostoma ceylanicum	PRJNA231479	Clade Vc	FAR	A0A016VUH5	Acey_s0005_scaf	2510716	2511728	-	27.51	PF05823.11~Gp-FAR-1~7.8e-35	Y
FAR-12_Ace	Acey_s0005.g2645.t1	Ancylostoma ceylanicum	PRJNA231479	Clade Vc	FAR	A0A016VS68	Acey_s0005_scaf	2521449	2522247	-	30.87	PF05823.11~Gp-FAR-1~2.1e-41	Y
FAR-13_Ace	Acey_s0005.g2646.t1	Ancylostoma ceylanicum	PRJNA231479	Clade Vc	FAR	A0A016VSX5	Acey_s0005_scaf	2526154	2526938	-	31.75	PF05823.11~Gp-FAR-1~1.9e-44	Y
FAR-2_Ace	Acey_s0015.g2635.t1	Ancylostoma ceylanicum	PRJNA231479	Clade Vc	FAR	B3U0R8	Acey_s0015_scaf	742306	743251	-	40.26	PF05823.11~Gp-FAR-1~1.5e-47	Y
FAR-1_Ace	Acey_s0015.g2636.t2	Ancylostoma ceylanicum	PRJNA231479	Clade Vc	FAR	A0A016V8R1	Acey_s0015_scaf	747231	748875	+	36.05	PF05823.11~Gp-FAR-1~9.5e-47	Y
FAR-4_Ace	Acey_s0018.g3577.t2	Ancylostoma ceylanicum	PRJNA231479	Clade Vc	FAR	A0A016V4C0	Acey_s0018_scaf	872806	873934	+	32.43	PF05823.11~Gp-FAR-1~5.3e-43	Y
FAR-11_Ace	Acey_s0021.g319.t1	Ancylostoma ceylanicum	PRJNA231479	Clade Vc	FAR	A0A016UZN5	Acey_s0021_scaf	868684	869472	+	21.47	PF05823.11~Gp-FAR-1~4.9e-28	Y
FAR-16_Ace	Acey_s0031.g2391.t1	Ancylostoma ceylanicum	PRJNA231479	Clade Vc	FAR	A0A016UQV5	Acey_s0031_scaf	1168620	1171235	-	12.92	PF05823.11~Gp-FAR-1~1.4e-11	Y
FAR-20_Ace	Acey_s0052.g2216.t1	Ancylostoma ceylanicum	PRJNA231479	Clade Vc	FAR	A0A016U723	Acey_s0052_scaf	359482	364320	+	11.92	PF05823.11~Gp-FAR-1~5.2e-10	Y
FAR-17_Ace	Acey_s0091.g2482.t1	Ancylostoma ceylanicum	PRJNA231479	Clade Vc	FAR	A0A016TML1	Acey_s0091_scaf	577087	578541	-	11.25	PF05823.11~Gp-FAR-1~3.9e-18	Y
FAR-18_Ace	Acey_s0091.g2483.t2	Ancylostoma ceylanicum	PRJNA231479	Clade Vc	FAR	A0A016TMZ2	Acey_s0091_scaf	581104	582317	-	11.25	PF05823.11~Gp-FAR-1~2.2e-18	Y
FAR-19_Ace	Acey_s0091.g2486.t1	Ancylostoma ceylanicum	PRJNA231479	Clade Vc	FAR	A0A016TMZ8	Acey_s0091_scaf	587436	588798	-	11.4	PF05823.11~Gp-FAR-1~7.4e-09	Y
FAR-26_Acani	ANCCAN_02722	Ancylostoma caninum	PRJNA72585	Clade Vc	FAR	A0A368H3J3	ANCCANDFT_Contig16	1181702	1185073	+	12.5	PF05823.11~Gp-FAR-1~4.4e-10	Y
FAR-24_Acani	ANCCAN_04333	Ancylostoma caninum	PRJNA72585	Clade Vc	FAR	A0A368GYV9	ANCCANDFT_Contig32	509025	509886	-	7.48	PF05823.11~Gp-FAR-1~1.2e-10	N
FAR-25_Acani	ANCCAN_04334	Ancylostoma caninum	PRJNA72585	Clade Vc	FAR	A0A368GYY2	ANCCANDFT_Contig32	513707	515097	-	11.25	PF05823.11~Gp-FAR-1~8.7e-19	N
FAR-22_Acani	ANCCAN_06441	Ancylostoma caninum	PRJNA72585	Clade Vc	FAR	A0A368GVA1	ANCCANDFT_Contig61	715005	718916	-	14.66	PF05823.11~Gp-FAR-1~1.4e-18	Y
FAR-6_Acani	ANCCAN_07507	Ancylostoma caninum	PRJNA72585	Clade Vc	FAR	A0A368GQ61	ANCCANDFT_Contig78	840344	841256	+	33.33	PF05823.11~Gp-FAR-1~1.1e-35	N
FAR-10_Acani	ANCCAN_07508	Ancylostoma caninum	PRJNA72585	Clade Vc	FAR	A0A368GQB4	ANCCANDFT_Contig78	845528	846314	+	28.18	PF05823.11~Gp-FAR-1~6e-36	Y
FAR-12_Acani	ANCCAN_07509	Ancylostoma caninum	PRJNA72585	Clade Vc	FAR	A0A368GU39	ANCCANDFT_Contig78	848379	850198	-	31.54	PF05823.11~Gp-FAR-1~6.3e-39	Y
FAR-19_Acani	ANCCAN_07510	Ancylostoma caninum	PRJNA72585	Clade Vc	FAR	A0A368GQ75	ANCCANDFT_Contig78	862972	864056	-	30.87	PF05823.11~Gp-FAR-1~3.7e-34	Y
FAR-30_Acani	ANCCAN_07511	Ancylostoma caninum	PRJNA72585	Clade Vc	FAR	A0A368GU70	ANCCANDFT_Contig78	866576	867383	-	17.33	PF05823.11~Gp-FAR-1~6.2e-14	Y
FAR-13_Acani	ANCCAN_08556	Ancylostoma caninum	PRJNA72585	Clade Vc	FAR	A0A368GLY8	ANCCANDFT_Contig102	2517	3333	+	17.68	PF05823.11~Gp-FAR-1~4.3e-24	Y
FAR-1_Acani	ANCCAN_10127	Ancylostoma caninum	PRJNA72585	Clade Vc	FAR	A0A368GLK1	ANCCANDFT_Contig144	68107	69100	-	25.17	PF05823.11~Gp-FAR-1~5.1e-29	N
FAR-21_Acani	ANCCAN_14122	Ancylostoma caninum	PRJNA72585	Clade Vc	FAR	A0A368G694	ANCCANDFT_Contig312	90300	91122	-	28.18	PF05823.11~Gp-FAR-1~2e-33	Y
FAR-8_Acani	ANCCAN_16931	Ancylostoma caninum	PRJNA72585	Clade Vc	FAR	A0A368FY94	ANCCANDFT_Contig490	95846	98406	-	30.87	PF05823.11~Gp-FAR-1~4.2e-43	N
FAR-7_Acani	ANCCAN_16932	Ancylostoma caninum	PRJNA72585	Clade Vc	FAR	A0A368FYB0	ANCCANDFT_Contig490	101540	102308	-	29.53	PF05823.11~Gp-FAR-1~4.4e-42	Y
FAR-23_Acani	ANCCAN_17848	Ancylostoma caninum	PRJNA72585	Clade Vc	FAR	A0A368FVS4	ANCCANDFT_Contig571	109312	113114	+	17.53	PF05823.11~Gp-FAR-1~1.3e-16	Y
FAR-28_Acani	ANCCAN_18162	Ancylostoma caninum	PRJNA72585	Clade Vc	FAR	A0A368FUS7	ANCCANDFT_Contig606	8759	13237	-	19.04	PF05823.11~Gp-FAR-1~3.5e-14	N
FAR-27_Acani	ANCCAN_18475	Ancylostoma caninum	PRJNA72585	Clade Vc	FAR	A0A368FXZ5	ANCCANDFT_Contig636	127845	131211	+	19.04	PF05823.11~Gp-FAR-1~1.5e-13	N
FAR-4_Acani	ANCCAN_18936	Ancylostoma caninum	PRJNA72585	Clade Vc	FAR	A0A368FSZ1	ANCCANDFT_Contig689	10180	11279	+	29.25	PF05823.11~Gp-FAR-1~3.6e-21	Y
FAR-3_Acani	ANCCAN_18937	Ancylostoma caninum	PRJNA72585	Clade Vc	FAR	A0A368FSS2	ANCCANDFT_Contig689	14034	14960	+	30.61	PF05823.11~Gp-FAR-1~2.9e-24	N
FAR-15_Acani	ANCCAN_19751	Ancylostoma caninum	PRJNA72585	Clade Vc	FAR	A0A368FTS7	ANCCANDFT_Contig784	119885	120659	+	24.32	PF05823.11~Gp-FAR-1~1.1e-27	Y
FAR-2_Acani	ANCCAN_23536	Ancylostoma caninum	PRJNA72585	Clade Vc	FAR	A0A368FI70	ANCCANDFT_Contig1491	3209	5767	+	31.29	PF05823.11~Gp-FAR-1~2.7e-25	Y
FAR-11_Acani	ANCCAN_24909	Ancylostoma caninum	PRJNA72585	Clade Vc	FAR	A0A368FB44	ANCCANDFT_Contig2009	5955	7971	+	30.87	PF05823.11~Gp-FAR-1~6.3e-39	Y
FAR-9_Acani	ANCCAN_24910	Ancylostoma caninum	PRJNA72585	Clade Vc	FAR	A0A368FAY2	ANCCANDFT_Contig2009	10622	11408	-	27.51	PF05823.11~Gp-FAR-1~3.9e-36	Y
FAR-5_Acani	ANCCAN_24911	Ancylostoma caninum	PRJNA72585	Clade Vc	FAR	A0A368FET5	ANCCANDFT_Contig2009	14971	15769	-	41.21	PF05823.11~Gp-FAR-1~8.5e-49	Y
FAR-20_Acani	ANCCAN_26548	Ancylostoma caninum	PRJNA72585	Clade Vc	FAR	A0A368F6J0	ANCCANDFT_Contig3640	3108	3930	-	28.18	PF05823.11~Gp-FAR-1~5.8e-34	Y
FAR-14_Acani	ANCCAN_26705	Ancylostoma caninum	PRJNA72585	Clade Vc	FAR	A0A368F9F7	ANCCANDFT_Contig3898	4017	4802	-	24.83	PF05823.11~Gp-FAR-1~2e-27	Y
FAR-16_Acani	ANCCAN_27290	Ancylostoma caninum	PRJNA72585	Clade Vc	FAR	A0A368F4L3	ANCCANDFT_Contig5375	149	932	-	33.55	PF05823.11~Gp-FAR-1~1.7e-41	Y
FAR-18_Acani	ANCCAN_28162	Ancylostoma caninum	PRJNA72585	Clade Vc	FAR	A0A368F3C1	ANCCANDFT_Contig91329	3183	3979	-	32.43	PF05823.11~Gp-FAR-1~4.3e-44	Y
FAR-29_Acani	ANCCAN_28419	Ancylostoma caninum	PRJNA72585	Clade Vc	FAR	A0A368F192	ANCCANDFT_Contig92161	677	1486	+	17.44	PF05823.11~Gp-FAR-1~1.7e-14	Y
FAR-17_Acani	ANCCAN_28824	Ancylostoma caninum	PRJNA72585	Clade Vc	FAR	A0A368F058	ANCCANDFT_Contig93822	54	808	-	31.29	PF05823.11~Gp-FAR-1~1.4e-42	N
FAR-1_Acant	Angca_005671	Angiostrongylus cantonensis	PRJNA350391	Clade Vd	FAR	A0A0K0DR15	scaffold21	530210	533253	-	40.27	PF05823.11~Gp-FAR-1~4e-30	Y
FAR-2_Acant	Angca_003534	Angiostrongylus cantonensis	PRJNA350391	Clade Vd	FAR	A0A0K0CWC8	scaffold64	402636	412993	-	43.92	PF05823.11~Gp-FAR-1~2e-39	Y
FAR-3_Acant	Angca_000380	Angiostrongylus cantonensis	PRJNA350391	Clade Vd	FAR	A0A0K0CXD6	scaffold86	436028	449808	+	16.89	PF05823.11~Gp-FAR-1~0.029	N
FAR-3_Aco	ACOC_0000319501-mRNA-1	Angiostrongylus costaricensis	PRJEB494	Clade Vd	FAR	A0A0R3PG29	ACOC_contig0000870	2981	5179	-	16	PF05823.11~Gp-FAR-1~1.2e-19	N
FAR-2_Aco	ACOC_0000599901-mRNA-1	Angiostrongylus costaricensis	PRJEB494	Clade Vd	FAR	A0A0R3PMA5	ACOC_scaffold0000104	10830	12208	-	40.81	PF05823.11~Gp-FAR-1~2.1e-44	Y
FAR-1_Aco	ACOC_0001097001-mRNA-1	Angiostrongylus costaricensis	PRJEB494	Clade Vd	FAR	A0A0R3PXF9	ACOC_scaffold0000778	43859	44532	-	25.85	PF05823.11~Gp-FAR-1~1.4e-28	Y
FAR-4_Aco	ACOC_0001190701-mRNA-1	Angiostrongylus costaricensis	PRJEB494	Clade Vd	FAR	A0A158PLX5	ACOC_scaffold0001014	41123	49287	+	20.4	PF05823.11~Gp-FAR-1~2.4e-13	N
FAR-14_Hco	HCOI00206800.t1	Haemonchus contortus	PRJEB506	Clade Vd	FAR	C8C3Z0	scaffold_1209	48801	52013	-	15.6	PF05823.11~Gp-FAR-1~3.3e-16	Y
FAR-2_Hco	HCOI00378700.t1	Haemonchus contortus	PRJEB506	Clade Vd	FAR	A0A0N4WVP4	scaffold_1483	59222	60005	-	45.63	PF05823.11~Gp-FAR-1~2.4e-49	Y
FAR-19_Hco	HCOI00490300.t1	Haemonchus contortus	PRJEB506	Clade Vd	FAR	A0A0N4WZE4	scaffold_145	4175	7053	+	20.4	PF05823.11~Gp-FAR-1~8e-16	N
FAR-16_Hco	HCOI00494100.t1	Haemonchus contortus	PRJEB506	Clade Vd	FAR	A0A0N4W0Q1	scaffold_3914	9852	11785	+	17.33	PF05823.11~Gp-FAR-1~2.6e-20	Y
FAR-4_Hco	HCOI00500200.t1	Haemonchus contortus	PRJEB506	Clade Vd	FAR	C5J3Q3	scaffold_1679	49419	51021	+	29.53	PF05823.11~Gp-FAR-1~1.3e-37	Y
FAR-6_Hco	HCOI00500300.t1	Haemonchus contortus	PRJEB506	Clade Vd	FAR	C5J3Q4	scaffold_1679	58269	59041	+	33.33	PF05823.11~Gp-FAR-1~2.3e-38	Y
FAR-11_Hco	HCOI00607700.t1	Haemonchus contortus	PRJEB506	Clade Vd	FAR	A0A0N4WLJ3	scaffold_167	88591	90880	+	14.76	PF05823.11~Gp-FAR-1~3.4e-18	Y
FAR-12_Hco	HCOI00614900.t1	Haemonchus contortus	PRJEB506	Clade Vd	FAR	A0A0N4WLJ3	scaffold_1904	38110	40562	+	14.76	PF05823.11~Gp-FAR-1~4.4e-18	Y
FAR-17_Hco	HCOI00678000.t1	Haemonchus contortus	PRJEB506	Clade Vd	FAR	A0A0N4WRN6	scaffold_179	172393	176125	-	12.58	PF05823.11~Gp-FAR-1~1.7e-10	Y
FAR-13_Hco	HCOI00700800.t1	Haemonchus contortus	PRJEB506	Clade Vd	FAR	C8C3Z0	scaffold_2082	34030	37530	+	15.15	PF05823.11~Gp-FAR-1~6.8e-15	Y
FAR-3_Hco	HCOI00908700.t1	Haemonchus contortus	PRJEB506	Clade Vd	FAR	C5J3Q3	scaffold_231	50436	52043	+	28.85	PF05823.11~Gp-FAR-1~4.9e-39	Y
FAR-5_Hco	HCOI00908800.t1	Haemonchus contortus	PRJEB506	Clade Vd	FAR	C5J3Q4	scaffold_231	59960	60731	+	32.66	PF05823.11~Gp-FAR-1~3.9e-39	Y
FAR-8_Hco	HCOI00908900.t1	Haemonchus contortus	PRJEB506	Clade Vd	FAR	C5J3Q6	scaffold_231	64277	69855	-	29.72	PF05823.11~Gp-FAR-1~1e-36	Y
FAR-9_Hco	HCOI00909000.t1	Haemonchus contortus	PRJEB506	Clade Vd	FAR	C5J3Q5	scaffold_231	72234	74130	-	27.02	PF05823.11~Gp-FAR-1~3.8e-36	N
FAR-1_Hco	HCOI00909100.t1	Haemonchus contortus	PRJEB506	Clade Vd	FAR	C5J3Q7	scaffold_231	90252	91039	+	45.63	PF05823.11~Gp-FAR-1~2e-49	Y
FAR-10_Hco	HCOI01356800.t1	Haemonchus contortus	PRJEB506	Clade Vd	FAR	A0A0N4WVP5	scaffold_4178	9281	10992	+	27.02	PF05823.11~Gp-FAR-1~4.2e-36	Y
FAR-7_Hco	HCOI01356900.t1	Haemonchus contortus	PRJEB506	Clade Vd	FAR	C5J3Q5	scaffold_4178	13515	19213	+	27.7	PF05823.11~Gp-FAR-1~9.8e-36	N
FAR-18_Hco	HCOI01362000.t1	Haemonchus contortus	PRJEB506	Clade Vd	FAR	C8C3Z1	scaffold_357	123976	126854	+	20.4	PF05823.11~Gp-FAR-1~8e-16	N
FAR-15_Hco	HCOI02099100.t1	Haemonchus contortus	PRJEB506	Clade Vd	FAR	A0A0N4W0Q1	scaffold_845	1553	4098	+	17.33	PF05823.11~Gp-FAR-1~7.6e-20	Y
FAR-10_Hpl	HPLM_0000315601-mRNA-1	Haemonchus placei	PRJEB509	Clade Ve	FAR	A0A0N4W0Q1	HPLM_scaffold0000009	159847	161975	+	13.24	PF05823.11~Gp-FAR-1~1.1e-14	Y
FAR-9_Hpl	HPLM_0000397601-mRNA-1	Haemonchus placei	PRJEB509	Clade Ve	FAR	A0A0N4W2L3	HPLM_scaffold0000070	13834	16158	-	16.56	PF05823.11~Gp-FAR-1~5.2e-16	N
FAR-8_Hpl	HPLM_0001202001-mRNA-1	Haemonchus placei	PRJEB509	Clade Ve	FAR	A0A0N4WLJ3	HPLM_scaffold0001640	12660	13945	+	14.28	PF05823.11~Gp-FAR-1~7.4e-18	N
FAR-5_Hpl	HPLM_0001276301-mRNA-1	Haemonchus placei	PRJEB509	Clade Ve	FAR	A0A0N4XC15	HPLM_scaffold0001875	782	1234	+	23.12	PF05823.11~Gp-FAR-1~1e-25	N
FAR-3_Hpl	HPLM_0001276401-mRNA-1	Haemonchus placei	PRJEB509	Clade Ve	FAR	A0A0N4WNB0	HPLM_scaffold0001875	4211	4983	-	32.66	PF05823.11~Gp-FAR-1~2.9e-38	Y
FAR-2_Hpl	HPLM_0001276501-mRNA-1	Haemonchus placei	PRJEB509	Clade Ve	FAR	A0A0N4WNB1	HPLM_scaffold0001875	13423	13949	-	23.8	PF05823.11~Gp-FAR-1~1.1e-33	N
FAR-11_Hpl	HPLM_0001416001-mRNA-1	Haemonchus placei	PRJEB509	Clade Ve	FAR	A0A0N4WRN6	HPLM_scaffold0002374	194	9478	-	11.39	PF05823.11~Gp-FAR-1~4.8e-09;PF01549.23~ShK~0.00063	Y
FAR-1_Hpl	HPLM_0001577601-mRNA-1	Haemonchus placei	PRJEB509	Clade Ve	FAR	A0A0N4WVP4	HPLM_scaffold0003025	2972	3761	-	45.63	PF05823.11~Gp-FAR-1~2e-49	Y
FAR-7_Hpl	HPLM_0001577701-mRNA-1	Haemonchus placei	PRJEB509	Clade Ve	FAR	A0A0N4WVP5	HPLM_scaffold0003025	18387	19952	+	25.85	PF05823.11~Gp-FAR-1~2.6e-32	N
FAR-12_Hpl	HPLM_0001730701-mRNA-1	Haemonchus placei	PRJEB509	Clade Ve	FAR	A0A0N4WZE4	HPLM_scaffold0003794	9408	11125	+	15.64	PF05823.11~Gp-FAR-1~9e-14	N
FAR-6_Hpl	HPLM_0002138601-mRNA-1	Haemonchus placei	PRJEB509	Clade Ve	FAR	A0A0N4XAJ1	HPLM_scaffold0007236	5586	6038	+	23.8	PF05823.11~Gp-FAR-1~5.5e-26	N
FAR-4_Hpl	HPLM_0002191001-mRNA-1	Haemonchus placei	PRJEB509	Clade Ve	FAR	A0A0N4XC15	HPLM_scaffold0008457	728	1180	+	23.12	PF05823.11~Gp-FAR-1~1e-25	N
FAR-2_Dvi	DICVIV_08192	Dictyocaulus viviparus	PRJNA72587	Clade Vd	FAR	A0A0D8XP70	DICVIVDFT_Contig253	166882	168135	+	38.7	PF05823.11~Gp-FAR-1~1.6e-41	Y
FAR-4_Dvi	DICVIV_08193	Dictyocaulus viviparus	PRJNA72587	Clade Vd	FAR	A0A0D8XLM9	DICVIVDFT_Contig253	171065	173150	+	28	PF05823.11~Gp-FAR-1~4.1e-29	N
FAR-1_Dvi	DICVIV_09377	Dictyocaulus viviparus	PRJNA72587	Clade Vd	FAR	A0A0D8XKM4	DICVIVDFT_Contig334	99297	101083	+	37.58	PF05823.11~Gp-FAR-1~9.7e-46	Y
FAR-3_Dvi	DICVIV_13312	Dictyocaulus viviparus	PRJNA72587	Clade Vd	FAR	A0A158R2F1	DICVIVDFT_Contig1356	6457	7756	-	33.33	PF05823.11~Gp-FAR-1~4.7e-39	N
FAR-4_Hpo	HPOL_0000227701-mRNA-1	Heligmosomoides polygyrus	PRJEB15396	Clade Ve	FAR	A0A368GVA1	nHp.2.0.scaf00102	276605	320328	-	14.96	PF05823.11~Gp-FAR-1~4.6e-17	N
FAR-6_Hpo	HPOL_0000587401-mRNA-1	Heligmosomoides polygyrus	PRJEB15396	Clade Ve	FAR	A0A0B1TQ73	nHp.2.0.scaf00374	39606	48009	-	21.08	PF05823.11~Gp-FAR-1~1.9e-15	N
FAR-2_Hpo	HPOL_0001509801-mRNA-1	Heligmosomoides polygyrus	PRJEB15396	Clade Ve	FAR	A0A0R3PXF9	nHp.2.0.scaf01789	65039	67596	+	23.8	PF05823.11~Gp-FAR-1~3.4e-35	Y
FAR-3_Hpo	HPOL_0001509901-mRNA-1	Heligmosomoides polygyrus	PRJEB15396	Clade Ve	FAR	A0A368GLK1	nHp.2.0.scaf01789	74245	79251	+	25.17	PF05823.11~Gp-FAR-1~1.1e-30	Y
FAR-5_Hpo	HPOL_0001821001-mRNA-1	Heligmosomoides polygyrus	PRJEB15396	Clade Ve	FAR	W2T0W9	nHp.2.0.scaf02754	51351	58507	+	15.33	PF05823.11~Gp-FAR-1~4.1e-22	N
FAR-1_Hpo	HPOL_0001822701-mRNA-1	Heligmosomoides polygyrus	PRJEB15396	Clade Ve	FAR	A0A158R2F1	nHp.2.0.scaf02759	54217	55349	+	44.96	PF05823.11~Gp-FAR-1~2.1e-48	Y
FAR-9_Tci	TELCIR_05928	Teladorsagia circumcincta	PRJNA72569	Clade Ve	FAR	A0A2G9UPH0	TELCIRDFT_Contig774	28095	36645	-	14	PF05823.11~Gp-FAR-1~7e-19	N
FAR-7_Tci	TELCIR_09194	Teladorsagia circumcincta	PRJNA72569	Clade Ve	FAR	A0A2G9UHM8	TELCIRDFT_Contig1839	40862	45038	+	29.25	PF05823.11~Gp-FAR-1~2.5e-37	N
FAR-6_Tci	TELCIR_09195	Teladorsagia circumcincta	PRJNA72569	Clade Ve	FAR	A0A2G9UFJ8	TELCIRDFT_Contig1839	51165	51834	-	31.08	PF05823.11~Gp-FAR-1~1.4e-39	N
FAR-4_Tci	TELCIR_09196	Teladorsagia circumcincta	PRJNA72569	Clade Ve	FAR	A0A2G9UGY3	TELCIRDFT_Contig1839	65991	66708	-	28.57	PF05823.11~Gp-FAR-1~7.6e-37	N
FAR-8_Tci	TELCIR_09413	Teladorsagia circumcincta	PRJNA72569	Clade Ve	FAR	A0A2G9UF23	TELCIRDFT_Contig1946	59651	62381	+	15.43	PF05823.11~Gp-FAR-1~6.9e-19	Y
FAR-2_Tci	TELCIR_09736	Teladorsagia circumcincta	PRJNA72569	Clade Ve	FAR	A0A2G9UE07	TELCIRDFT_Contig2103	54329	54915	-	28.57	PF05823.11~Gp-FAR-1~9.1e-28	Y
FAR-3_Tci	TELCIR_12352	Teladorsagia circumcincta	PRJNA72569	Clade Ve	FAR	A0A2G9U8C7	TELCIRDFT_Contig3625	33070	37172	+	25.85	PF05823.11~Gp-FAR-1~1.3e-27	Y
FAR-5_Tci	TELCIR_13036	Teladorsagia circumcincta	PRJNA72569	Clade Ve	FAR	A0A2G9U4Z4	TELCIRDFT_Contig4137	9639	10460	+	30.61	PF05823.11~Gp-FAR-1~1.4e-36	Y
FAR-1_Tci	TELCIR_26170	Teladorsagia circumcincta	PRJNA72569	Clade Ve	FAR	A0A2G9T3K2	TELCIRDFT_Contig324899	91	910	+	44.29	PF05823.11~Gp-FAR-1~2.4e-48	Y
FAR-2_Nbr	NBR_0000075101-mRNA-1	Nippostrongylus brasiliensis	PRJEB511	Clade Ve	FAR	A0A0N4XDZ9	NBR_contig0000408	8935	9432	+	37.41	PF05823.11~Gp-FAR-1~5.5e-44	N
FAR-11_Nbr	NBR_0000143401-mRNA-1	Nippostrongylus brasiliensis	PRJEB511	Clade Ve	FAR	A0A0N4XFY2	NBR_contig0001135	523	2747	+	14.28	PF05823.11~Gp-FAR-1~4.1e-07	N
FAR-4_Nbr	NBR_0000947401-mRNA-1	Nippostrongylus brasiliensis	PRJEB511	Clade Ve	FAR	A0A0N4Y1H7	NBR_scaffold0000397	73502	76374	+	23.8	PF05823.11~Gp-FAR-1~1.3e-23	Y
FAR-9_Nbr	NBR_0001521301-mRNA-1	Nippostrongylus brasiliensis	PRJEB511	Clade Ve	FAR	A0A0N4YER6	NBR_scaffold0001892	10498	11907	-	11.9	PF05823.11~Gp-FAR-1~2.1e-17	Y
FAR-12_Nbr	NBR_0001560501-mRNA-1	Nippostrongylus brasiliensis	PRJEB511	Clade Ve	FAR	A0A0N4YFR1	NBR_scaffold0002061	11118	13231	+	13.6	PF05823.11~Gp-FAR-1~3.3e-11	N
FAR-1_Nbr	NBR_0001574401-mRNA-1	Nippostrongylus brasiliensis	PRJEB511	Clade Ve	FAR	A0A158R2F1	NBR_scaffold0002117	16147	17187	-	42.95	PF05823.11~Gp-FAR-1~1.2e-49	Y
FAR-10_Nbr	NBR_0001637501-mRNA-1	Nippostrongylus brasiliensis	PRJEB511	Clade Ve	FAR	A0A0N4YHM9	NBR_scaffold0002416	8314	12206	-	7.94	PF05823.11~Gp-FAR-1~6.4e-07	Y
FAR-8_Nbr	NBR_0001712201-mRNA-1	Nippostrongylus brasiliensis	PRJEB511	Clade Ve	FAR	A0A0N4YJH9	NBR_scaffold0002821	6794	8210	-	12.98	PF05823.11~Gp-FAR-1~5.4e-17	N
FAR-7_Nbr	NBR_0001839301-mRNA-1	Nippostrongylus brasiliensis	PRJEB511	Clade Ve	FAR	A0A158R3I7	NBR_scaffold0003625	10512	18552	+	13.6	PF05823.11~Gp-FAR-1~2.2e-16	N
FAR-3_Nbr	NBR_0001964701-mRNA-1	Nippostrongylus brasiliensis	PRJEB511	Clade Ve	FAR	A0A0N4YQX5	NBR_scaffold0004602	248	1530	+	22.44	PF05823.11~Gp-FAR-1~7.7e-19	N
FAR-6_Nbr	NBR_0002078201-mRNA-1	Nippostrongylus brasiliensis	PRJEB511	Clade Ve	FAR	A0A0N4YU60	NBR_scaffold0005762	5186	9859	-	10.73	PF05823.11~Gp-FAR-1~1.4e-13	N
FAR-5_Nbr	NBR_0002223401-mRNA-1	Nippostrongylus brasiliensis	PRJEB511	Clade Ve	FAR	A0A0N4YYB2	NBR_scaffold0007873	857	4515	+	14.28	PF05823.11~Gp-FAR-1~1.4e-12	N

## Sheet: Abbreviation of species name
Scientific name	Abbreviation
Romanomermis culicivorax	Rcu
Trichinella spiralis	Tsp
Trichuris muris	Tmu
Trichuris suis	Tsu
Trichuris trichiura	Ttr
Acanthocheilonema viteae	Avi
Anisakis simplex	Asi
Ascaris lumbricoides	Alu
Ascaris suum	Asu
Brugia malayi	Bma
Brugia pahangi	Bpa
Dirofilaria immitis	Dim
Dracunculus medinensis	Dme
Elaeophora elaphi	Eel
Enterobius vermicularis	Eve
Litomosoides sigmodontis	Lsi
Loa loa	Llo
Onchocerca flexuosa	Ofl
Onchocerca ochengi	Ooc
Onchocerca volvulus	Ovo
Parascaris univalens	Pun
Syphacia muris	Smu
Thelazia callipaeda	Tcall
Toxocara canis	Tcani
Wuchereria bancrofti	Wba
Bursaphelenchus xylophilus	Bxy
Ditylenchus destructor	Dde
Globodera pallida	Gpa
Globodera rostochiensis	Gro
Meloidogyne hapla	Mha
Meloidogyne incognita	Min
Parastrongyloides trichosuri	Ptr
Steinernema carpocapsae	Sca
Steinernema feltiae	Sfe
Steinernema glaseri	Sgl
Steinernema monticolum	Smo
Steinernema scapterisci	Ssc
Strongyloides papillosus	Spa
Strongyloides ratti	Sra
Strongyloides stercoralis	Sst
Strongyloides venezuelensis	Sve
Ancylostoma caninum	Acani
Ancylostoma ceylanicum	Ace
Ancylostoma duodenale	Adu
Angiostrongylus costaricensis	Aco
Caenorhabditis elegans	Cel
Dictyocaulus viviparus	Dvi
Diploscapter coronatus	Dco
Haemonchus contortus	Hco
Haemonchus placei	Hpl
Heligmosomoides polygyrus	Hpo
Necator americanus	Nam
Oesophagostomum dentatum	Ode
Pristionchus exspectatus	Pex
Pristionchus pacificus	Ppa
Rhabditophanes sp KR3021	Rha
Teladorsagia circumcincta	Tci
Angiostrongylus cantonensis	Acant
Nippostrongylus brasiliensis	Nbr
