# Supplementary material for: Genus-level evolutionary relationships of FAR proteins reflect the diversity of lifestyles of free-living and parasitic nematodes
Source: BMC Biol. 2021 Aug 30;19:178. doi: 10.1186/s12915-021-01111-3 (PMC8407040; doi:10.1186/s12915-021-01111-3)
Supplement: Supplementary file 4 — Additional file 4: Table S3. Transcriptome data information for 11 nematodes. [file 12915_2021_1111_MOESM4_ESM.xlsx]

## Sheet: RNA-seq data
Table S3. Transcriptome data information for 11 nematodes
Species	Sample name in this study	Library Name	BioProject	Instrument	Library layout	Run	Total Reads
Steinernema feltiae	Egg	embryo	PRJNA283145	NextSeq 500	SINGLE	SRR2010458	23926510
Steinernema feltiae	Egg	embryo	PRJNA283145	NextSeq 500	SINGLE	SRR2010459	17618075
Steinernema feltiae	L1	first larval	PRJNA283145	NextSeq 500	SINGLE	SRR2010460	20846183
Steinernema feltiae	L1	first larval	PRJNA283145	NextSeq 500	SINGLE	SRR2010461	22071441
Steinernema feltiae	IJ	infective juvenile	PRJNA283145	NextSeq 500	SINGLE	SRR2010462	27797107
Steinernema feltiae	IJ	infective juvenile	PRJNA283145	NextSeq 500	SINGLE	SRR2010463	19289528
Steinernema feltiae	YA	young adult	PRJNA283145	NextSeq 500	SINGLE	SRR2010464	19630777
Steinernema feltiae	YA	young adult	PRJNA283145	NextSeq 500	SINGLE	SRR2010465	21994181
Steinernema carpocapsae	L1	first larval	PRJNA283145	Illumina HiSeq 2000	SINGLE	SRR2010452	36126890
Steinernema carpocapsae	L1	first larval	PRJNA283145	Illumina HiSeq 2000	SINGLE	SRR2010453	37984871
Steinernema carpocapsae	IJ	infective juvenile	PRJNA283145	Illumina HiSeq 2000	SINGLE	SRR2010454	29667008
Steinernema carpocapsae	IJ	infective juvenile	PRJNA283145	Illumina HiSeq 2000	SINGLE	SRR2010455	29174903
Steinernema carpocapsae	YA	young adult	PRJNA283145	Illumina HiSeq 2000	SINGLE	SRR2010456	26556247
Steinernema carpocapsae	YA	young adult	PRJNA283145	Illumina HiSeq 2000	SINGLE	SRR2010457	27217874
Strongyloides stercoralis	F_AF	FL_Female_20110928	PRJEB3116	Illumina HiSeq 2000	PAIRED	ERR146941	109783344
Strongyloides stercoralis	F_AF	FL_Female_20111012	PRJEB3116	Illumina HiSeq 2000	PAIRED	ERR146942	109432748
Strongyloides stercoralis	F_AF	FL_Female_20111013	PRJEB3116	Illumina HiSeq 2000	PAIRED	ERR146943	102994244
Strongyloides stercoralis	iL3	L3i_20110803	PRJEB3116	Illumina HiSeq 2000	PAIRED	ERR146947	93967554
Strongyloides stercoralis	iL3	L3i_20110923	PRJEB3116	Illumina HiSeq 2000	PAIRED	ERR146948	76265692
Strongyloides stercoralis	iL3	L3i_20111104	PRJEB3116	Illumina HiSeq 2000	PAIRED	ERR146949	75600398
Strongyloides stercoralis	L3+	L3_plus_g1	PRJEB3116	Illumina HiSeq 2000	PAIRED	ERR146944	121182794
Strongyloides stercoralis	L3+	L3_plus_g2	PRJEB3116	Illumina HiSeq 2000	PAIRED	ERR146945	108255838
Strongyloides stercoralis	L3+	L3_plus_g3	PRJEB3116	Illumina HiSeq 2000	PAIRED	ERR146946	113017160
Strongyloides stercoralis	PF_L1	PFL_L1_20110930	PRJEB3116	Illumina HiSeq 2000	PAIRED	ERR146950	114893220
Strongyloides stercoralis	PF_L1	PFL_L1_20111010	PRJEB3116	Illumina HiSeq 2000	PAIRED	ERR146951	117538562
Strongyloides stercoralis	PF_L1	PFL_L1_20111017	PRJEB3116	Illumina HiSeq 2000	PAIRED	ERR146952	134372278
Strongyloides stercoralis	PP_L1	PP_L1_20110927	PRJEB3116	Illumina HiSeq 2000	PAIRED	ERR146953	122646968
Strongyloides stercoralis	PP_L1	PP_L1_20111013	PRJEB3116	Illumina HiSeq 2000	PAIRED	ERR146954	115156290
Strongyloides stercoralis	PP_L1	PP_L1_20111017	PRJEB3116	Illumina HiSeq 2000	PAIRED	ERR146955	115279602
Strongyloides stercoralis	PP_L3	PP_L3_20110929	PRJEB3116	Illumina HiSeq 2000	PAIRED	ERR146956	84139102
Strongyloides stercoralis	PP_L3	PP_L3_20111003	PRJEB3116	Illumina HiSeq 2000	PAIRED	ERR146957	85314952
Strongyloides stercoralis	PP_L3	PP_L3_20111012	PRJEB3116	Illumina HiSeq 2000	PAIRED	ERR146958	91660580
Strongyloides stercoralis	P_AF	P_Female_g1	PRJEB3116	Illumina HiSeq 2000	PAIRED	ERR146959	81146508
Strongyloides stercoralis	P_AF	P_Female_g2	PRJEB3116	Illumina HiSeq 2000	PAIRED	ERR146960	81952090
Strongyloides stercoralis	P_AF	P_Female_g3	PRJEB3116	Illumina HiSeq 2000	PAIRED	ERR146961	86630372
Strongyloides ratti	P_AF(sample1)	S__ratti_parasitic_females	PRJEB1376	Illumina HiSeq 2000	PAIRED	ERR299168	73430184
Strongyloides ratti	P_AF(sample2)	S__ratti_parasitic_females	PRJEB1376	Illumina HiSeq 2000	PAIRED	ERR299169	11419966
Strongyloides ratti	P_AF(sample3)	S__ratti_parasitic_females	PRJEB1376	Illumina HiSeq 2000	PAIRED	ERR299170	68263406
Strongyloides ratti	F_AF(sample1)	S__ratti_free_living_females	PRJEB1376	Illumina HiSeq 2000	PAIRED	ERR299171	40318098
Strongyloides ratti	F_AF(sample2)	S__ratti_free_living_females	PRJEB1376	Illumina HiSeq 2000	PAIRED	ERR299172	60791380
Strongyloides ratti	F_AF(sample3)	S__ratti_free_living_females	PRJEB1376	Illumina HiSeq 2000	PAIRED	ERR299173	44332340
Strongyloides ratti	F_AM	Whole_Free_Living_Adults (male)	PRJEB3187	Illumina Genome Analyzer II	PAIRED	ERR225783	58752948
Strongyloides ratti	iL3	Strongyloides_ratti (infective larvae L3)	PRJEB3187	Illumina MiSeq	PAIRED	ERR225784	104074650
Strongyloides papillosus	F_L1L2	Free living L1L2 rep1	PRJEB14543	Illumina HiSeq 2000	PAIRED	ERR1466827	41661418
Strongyloides papillosus	F_L1L2	Free living L1L2 rep2	PRJEB14543	Illumina HiSeq 2000	PAIRED	ERR1466828	80105264
Strongyloides papillosus	F_AF	Free living females rep1	PRJEB14543	Illumina HiSeq 2000	PAIRED	ERR1466829	50513752
Strongyloides papillosus	F_AF	Free living females rep2	PRJEB14543	Illumina HiSeq 2000	PAIRED	ERR1466830	80962924
Strongyloides papillosus	F_AM	Free living males rep1	PRJEB14543	Illumina HiSeq 2000	PAIRED	ERR1466831	60202722
Strongyloides papillosus	F_AM	Free living males rep2	PRJEB14543	Illumina HiSeq 2000	PAIRED	ERR1466832	71920348
Strongyloides papillosus	iL3	Infective L3 rep1	PRJEB14543	Illumina HiSeq 2000	PAIRED	ERR1466833	34594140
Strongyloides papillosus	iL3	Infective L3 rep2	PRJEB14543	Illumina HiSeq 2000	PAIRED	ERR1466834	85408442
Strongyloides papillosus	P_AF	Parasitic females rep1	PRJEB14543	Illumina HiSeq 2000	PAIRED	ERR1466835	49486590
Strongyloides papillosus	P_L1L2	Parasitic L1L2 rep1	PRJEB14543	Illumina HiSeq 2000	PAIRED	ERR1466836	30081016
Meloidogyne incognita	Egg	MI-egg_2	PRJNA390559	Illumina HiSeq 2000	PAIRED	SRR5684403	64377656
Meloidogyne incognita	L3	MI-J3_3	PRJNA390559	Illumina HiSeq 2000	PAIRED	SRR5684404	44746954
Meloidogyne incognita	L4	MI-J4_3	PRJNA390559	Illumina HiSeq 2000	PAIRED	SRR5684405	50263434
Meloidogyne incognita	L4	MI-J4_2	PRJNA390559	Illumina HiSeq 2000	PAIRED	SRR5684406	50817218
Meloidogyne incognita	Egg	MI-egg_1	PRJNA390559	Illumina HiSeq 2000	PAIRED	SRR5684407	68207610
Meloidogyne incognita	L4	MI-J4_1	PRJNA390559	Illumina HiSeq 2000	PAIRED	SRR5684408	62429440
Meloidogyne incognita	AF	MI-Female_2	PRJNA390559	Illumina HiSeq 2000	PAIRED	SRR5684409	53302480
Meloidogyne incognita	AF	MI-Female_1	PRJNA390559	Illumina HiSeq 2000	PAIRED	SRR5684410	74648676
Meloidogyne incognita	AF	MI-Female_3	PRJNA390559	Illumina HiSeq 2000	PAIRED	SRR5684411	53457848
Meloidogyne incognita	L2	MI-J2_2	PRJNA390559	Illumina HiSeq 2000	PAIRED	SRR5684412	53679866
Meloidogyne incognita	L3	MI-J3_1	PRJNA390559	Illumina HiSeq 2000	PAIRED	SRR5684413	52333852
Meloidogyne incognita	L2	MI-J2_3	PRJNA390559	Illumina HiSeq 2000	PAIRED	SRR5684414	53417784
Meloidogyne incognita	L3	MI-J3_2	PRJNA390559	Illumina HiSeq 2000	PAIRED	SRR5684415	45093928
Meloidogyne incognita	L2	MI-J2_1	PRJNA390559	Illumina HiSeq 2000	PAIRED	SRR5684416	65529604
Meloidogyne incognita	Egg	MI-egg_3	PRJNA390559	Illumina HiSeq 2000	PAIRED	SRR5684417	63607212
Bursaphelenchus xylophilus	Egg	BxEgg_1	PRJDB3458	Illumina HiSeq 2500	PAIRED	DRR141203	42002658
Bursaphelenchus xylophilus	Egg	BxEgg_2	PRJDB3458	Illumina HiSeq 2500	PAIRED	DRR141204	42572334
Bursaphelenchus xylophilus	L2	BxL2_1	PRJDB3458	Illumina HiSeq 2500	PAIRED	DRR141205	35992028
Bursaphelenchus xylophilus	L2	BxL2_2	PRJDB3458	Illumina HiSeq 2500	PAIRED	DRR141206	34673028
Bursaphelenchus xylophilus	L3	BxL3_1	PRJDB3458	Illumina HiSeq 2500	PAIRED	DRR141207	36828230
Bursaphelenchus xylophilus	L3	BxL3_2	PRJDB3458	Illumina HiSeq 2500	PAIRED	DRR141208	35926236
Bursaphelenchus xylophilus	L4	BxL4_1	PRJDB3458	Illumina HiSeq 2500	PAIRED	DRR141209	41811118
Bursaphelenchus xylophilus	L4	BxL4_2	PRJDB3458	Illumina HiSeq 2500	PAIRED	DRR141210	43997668
Bursaphelenchus xylophilus	AM	Bxmale_1	PRJDB3458	Illumina HiSeq 2500	PAIRED	DRR141211	36768414
Bursaphelenchus xylophilus	AM	Bxmale_2	PRJDB3458	Illumina HiSeq 2500	PAIRED	DRR141212	37328824
Bursaphelenchus xylophilus	AF	Bxfemale_1	PRJDB3458	Illumina HiSeq 2500	PAIRED	DRR141213	44575018
Bursaphelenchus xylophilus	AF	Bxfemale_2	PRJDB3458	Illumina HiSeq 2500	PAIRED	DRR141214	47546936
Caenorhabditis elegans	Egg	mixed embryos	PRJNA231838	Illumina Genome Analyzer IIx	SINGLE(Correct)	SRR1050768	25070845
Caenorhabditis elegans	L1	L1 larvae	PRJNA231838	Illumina Genome Analyzer IIx	SINGLE(Correct)	SRR1050771	24903662
Caenorhabditis elegans	L2	L2 larvae	PRJNA231838	Illumina Genome Analyzer IIx	SINGLE(Correct)	SRR1050774	24976131
Caenorhabditis elegans	L3	L3 larvae	PRJNA231838	Illumina Genome Analyzer IIx	SINGLE(Correct)	SRR1050775	26232318
Caenorhabditis elegans	L4	L4 larvae	PRJNA231838	Illumina Genome Analyzer IIx	SINGLE(Correct)	SRR1050776	29569710
Caenorhabditis elegans	L4_L	late L4 larvae	PRJNA231838	Illumina Genome Analyzer IIx	PAIRED	SRR1050777	29307145
Caenorhabditis elegans	YA	young adults	PRJNA231838	Illumina Genome Analyzer IIx	PAIRED	SRR1050778	25793676
Angiostrongylus cantonensis	L4	L4 stage	PRJNA350405	Illumina HiSeq 2000	PAIRED	SRR4738887	25669377
Angiostrongylus cantonensis	L5	L5 stage	PRJNA350405	Illumina HiSeq 2000	PAIRED	SRR4738888	18418307
Angiostrongylus cantonensis	AF	Adult stage (female)	PRJNA350405	Illumina HiSeq 2000	PAIRED	SRR4738891	19214084
Angiostrongylus cantonensis	AM	Adult stage (male)	PRJNA350405	Illumina HiSeq 2000	PAIRED	SRR4738893,SRR4738892	28339038
Angiostrongylus cantonensis	L1	L1 stage	PRJNA350405	Illumina HiSeq 2000	PAIRED	SRR4738894,SRR4738895	23895804
Angiostrongylus cantonensis	L3	L3 stage	PRJNA350405	Illumina HiSeq 2000	PAIRED	SRR4738890	20888205
Haemonchus contortus	Egg	eggs	PRJEB1360	Illumina HiSeq 2000	PAIRED	ERR229528	10532866
Haemonchus contortus	Egg	eggs	PRJEB1360	Illumina HiSeq 2000	PAIRED	ERR229529	12541730
Haemonchus contortus	Egg	eggs	PRJEB1360	Illumina HiSeq 2000	PAIRED	ERR229530	15814702
Haemonchus contortus	L1	L1	PRJEB1360	Illumina HiSeq 2000	PAIRED	ERR229531	12393592
Haemonchus contortus	L1	L1	PRJEB1360	Illumina HiSeq 2000	PAIRED	ERR229532	11115526
Haemonchus contortus	L1	L1	PRJEB1360	Illumina HiSeq 2000	PAIRED	ERR229533	14573704
Haemonchus contortus	L4	L4	PRJEB1360	Illumina HiSeq 2000	PAIRED	ERR229534	11483142
Haemonchus contortus	L4	L4	PRJEB1360	Illumina HiSeq 2000	PAIRED	ERR229535	15103776
Haemonchus contortus	L4	L4	PRJEB1360	Illumina HiSeq 2000	PAIRED	ERR229536	13522952
Haemonchus contortus	AF	adult female	PRJEB1360	Illumina HiSeq 2000	PAIRED	ERR229537	10939686
Haemonchus contortus	AF	adult female	PRJEB1360	Illumina HiSeq 2000	PAIRED	ERR229538	13307956
Haemonchus contortus	AF	adult female	PRJEB1360	Illumina HiSeq 2000	PAIRED	ERR229539	11351020
Haemonchus contortus	AM	adult male	PRJEB1360	Illumina HiSeq 2000	PAIRED	ERR229540	15727094
Haemonchus contortus	AM	adult male	PRJEB1360	Illumina HiSeq 2000	PAIRED	ERR229541	14803370
Haemonchus contortus	AM	adult male	PRJEB1360	Illumina HiSeq 2000	PAIRED	ERR229542	15798612
Haemonchus contortus	L3	sheathed L3	PRJEB1360	Illumina HiSeq 2000	PAIRED	ERR229546	14386116
Haemonchus contortus	L4	sheathed L3	PRJEB1360	Illumina HiSeq 2000	PAIRED	ERR229547	13856304
Haemonchus contortus	L5	sheathed L3	PRJEB1360	Illumina HiSeq 2000	PAIRED	ERR229548	15629360
Dictyocaulus viviparus	AM	adult male	PRJNA72587	Illumina HiSeq 2000	PAIRED	SRR1021571	66383880
Dictyocaulus viviparus	L4	L4 larvae	PRJNA72587	Illumina HiSeq 2000	PAIRED	SRR1021572	62510094
Dictyocaulus viviparus	AF	adult female	PRJNA72587	Illumina HiSeq 2000	PAIRED	SRR1021573	61071986
Dictyocaulus viviparus	L2	L2 larvae	PRJNA72587	Illumina HiSeq 2000	PAIRED	SRR1021574	67391432
Dictyocaulus viviparus	L3	L3 larvae	PRJNA72587	Illumina HiSeq 2000	PAIRED	SRR1021576	68445888
Dictyocaulus viviparus	AF	adult female	PRJNA72587	Illumina HiSeq 2000	PAIRED	SRR1021580	74245116
Dictyocaulus viviparus	Egg	egg	PRJNA72587	Illumina HiSeq 2000	PAIRED	SRR1021595	76110642
Dictyocaulus viviparus	AM	adult male	PRJNA72587	Illumina HiSeq 2000	PAIRED	SRR1021728	121461640
Dictyocaulus viviparus	L4	L4 larvae	PRJNA72587	Illumina HiSeq 2000	PAIRED	SRR1566549	41964870
Dictyocaulus viviparus	L2	L2 larvae	PRJNA72587	Illumina HiSeq 2000	PAIRED	SRR1566551	46837450
Dictyocaulus viviparus	L1	L1 larvae	PRJNA72587	Illumina HiSeq 2000	PAIRED	SRR1566552	47465510
Dictyocaulus viviparus	L3	L3 larvae	PRJNA72587	Illumina HiSeq 2000	PAIRED	SRR1566605	69593446
Dictyocaulus viviparus	L1	L1 larvae	PRJNA72587	Illumina HiSeq 2000	PAIRED	SRR1568783	46052856
Dictyocaulus viviparus	Egg	egg	PRJNA72587	Illumina HiSeq 2000	PAIRED	SRR1793032	72691708

## Sheet: Steinernema feltiae
GeneID	Embryo_rep1	Embryo_rep2	L1_rep1	L1_rep2	IJ_rep1	IJ_rep2	YA_rep1	YA_rep2		mean	sd	ttest(FAR-1-vs-others)	ttest(FAR-2-vs-others)
FAR-1_Sfe	0.93	0.2	2.97	7.03	1.15	3.68	460.18	625.88		137.75	254.04
FAR-2_Sfe	0.16	0	4.26	9.94	0.61	1.88	11.23	18.88		5.87	6.84	0.08821
FAR-3_Sfe	0.33	0.25	7.61	9.3	1.05	4.58	32.89	55.22		13.9	19.82	0.08959	0.06921
FAR-4_Sfe	0	0.13	0	0.13	0.08	0.05	0	0.32		0.09	0.11	0.08456	0.02326
FAR-5_Sfe	0.65	0.43	26.31	26.42	2.35	1.48	50.43	81.21		23.66	29.42	0.09924	0.03172
FAR-6_Sfe	0	0.07	0	0	0	0.05	0	0		0.02	0.03	0.08451	0.0232
FAR-7_Sfe	0.29	0.29	0.98	0.31	0	0	0	0.65		0.32	0.35	0.08488	0.02642
FAR-8_Sfe	0.57	0.37	0.53	1.39	0	1.17	1.37	2.19		0.95	0.71	0.08537	0.03003
FAR-9_Sfe	0.44	0.47	75.02	39.05	368.51	307.45	17.72	18.61		103.41	147.64	0.39032	0.0547
FAR-10_Sfe	0.83	0.18	0.33	0.29	0.8	1.27	0.67	1.96		0.79	0.59	0.08528	0.03229
FAR-11_Sfe	0	0.06	0	0	0	0	0	0		0.01	0.02	0.0845	0.02303
FAR-12_Sfe	0	0.16	1.4	2.97	0	1.15	10.14	5.39		2.65	3.54	0.08598	0.04843
FAR-13_Sfe	0.24	0.36	0.11	0.48	0	0.45	44.58	124.67		21.36	44.53	0.0825	0.14752
FAR-14_Sfe	0.22	0.11	10.92	9.36	40.98	27.71	38.77	36.02		20.51	17.28	0.1084	0.01591
FAR-15_Sfe	0.49	0.19	449.63	448.14	293.78	298.26	546.97	330.66		296.02	202.05	0.06228	0.00217
FAR-16_Sfe	0.13	0	2.38	7.12	1.42	0.76	11.21	5.98		3.63	4.06	0.08741	0.09894
FAR-17_Sfe	0.24	0	0.33	0.67	0.46	0.74	4.35	4.23		1.38	1.81	0.08506	0.02523
FAR-18_Sfe	0.44	0.14	240.66	255.87	6.85	23.46	484.96	591.06		200.43	235.17	0.08019	0.02349
FAR-19_Sfe	0.12	0.09	33.84	44.72	0	3.39	14.22	8.6		13.12	17.13	0.10531	0.11967
FAR-20_Sfe	0.53	0.32	24.6	23.72	30.76	22.56	2.38	1.63		13.31	13.17	0.10985	0.11954
FAR-21_Sfe	0.23	0	3.49	3.11	4.7	3.5	0.11	0.07		1.9	1.98	0.08789	0.09483
FAR-22_Sfe	0.11	0.08	16.81	14.95	0.53	2.27	1.85	5.81		5.3	6.8	0.09247	0.4224
FAR-23_Sfe	2.1	1.93	0.62	0.54	160.67	148.9	0.94	0.11		39.48	71.24	0.18159	0.12112
FAR-24_Sfe	2.94	4.17	9.47	9.19	2.84	6.84	2.01	3.93		5.17	2.94	0.09266	0.39938
FAR-25_Sfe	0.35	1.07	2.73	3.15	5.75	10.55	0	0		2.95	3.65	0.08989	0.19437
FAR-26_Sfe	0	0	4.93	3.36	0.86	1.56	1.04	0.56		1.54	1.74	0.08692	0.05955
FAR-27_Sfe	0.29	0.11	4.8	3.61	0.42	1.96	2.26	1.33		1.85	1.68	0.08706	0.06275
FAR-28_Sfe	0.56	0.39	8.81	5.1	64.92	54.05	1.27	3.32		17.3	26.34	0.11913	0.15658
FAR-29_Sfe	0.66	0.57	0	0.92	4.98	4.86	0.13	0		1.52	2.13	0.08721	0.0854
FAR-30_Sfe	0.95	2.29	6.02	4.2	3.31	4.17	2.31	2.5		3.22	1.56	0.08928	0.1608
FAR-31_Sfe	1.01	1.3	10.95	7.71	26.25	135.09	321.62	205.45		88.67	120.63	0.21631	0.042
FAR-32_Sfe	0.87	0.81	2.24	1.65	25.47	70.12	3.4	2.05		13.33	24.41	0.11023	0.23319
FAR-33_Sfe	2.94	1.29	33.41	33.54	1.29	4.6	1.76	2.93		10.22	14.39	0.1032	0.2224
FAR-34_Sfe	1.26	0.5	60.72	68.75	7.53	15.89	0.66	2.5		19.73	28.33	0.12496	0.10664
FAR-35_Sfe	0.57	2.44	0.97	0.92	1135.3	551.45	15.75	1.37		213.6	418.89	0.35439	0.10309
FAR-36_Sfe	0	0.62	7.74	6.26	443.37	305.95	14.01	7.24		98.15	174.63	0.37905	0.09245
FAR-37_Sfe	2.25	3	2.23	2.75	14.37	20.47	39.01	68.51		19.07	23.78	0.09535	0.0429
FAR-38_Sfe	1.23	1.62	0.1	0.64	2.16	2.12	22.02	6.07		4.5	7.31	0.08697	0.3059
FAR-39_Sfe	0	0.17	3.75	16.86	19.03	18.88	19.49	53.91		16.51	17.41	0.09835	0.02241

## Sheet: Steinernema carpocapsae
GeneID	L11	L12	IJ1	IJ2	YA1	YA2		mean	sd	ttest(FAR-1-vs-others)	ttest(FAR-2-vs-others)
FAR-1_Sca	967.59	768.72	593.62	674.48	179.83	195.47		563.29	316.63
FAR-2_Sca	550.5	527.17	44.9	68.7	2394.41	2101.32		947.83	1034.03	0.25179
FAR-3_Sca	0.23	0.54	9.58	4.75	225.27	159.57		66.66	99.66	0.01559	0.03487
FAR-4_Sca	1.4	2.35	4.99	2.27	836.96	693.04		256.84	396.25	0.16562	0.02427
FAR-5_Sca	0	0.05	248.7	192.62	0	0.04		73.57	115.31	0.0066	0.05624
FAR-6_Sca	9.04	8.38	499.05	411.19	4.01	2.65		155.72	233.59	0.01954	0.08389
FAR-7_Sca	0.3	0.38	1.72	0.4	0.5	0.38		0.61	0.55	0.00367	0.03745
FAR-8_Sca	2.61	3.24	0.65	0.4	24.09	20.48		8.58	10.73	0.00439	0.03722
FAR-9_Sca	24.64	31.72	38.31	30.24	66.86	89.09		46.81	25.52	0.00688	0.04049
FAR-10_Sca	955.22	907.22	47.16	55.36	246.37	245.53		409.48	413.7	0.1569	0.15195
FAR-11_Sca	21.71	20.75	3.22	1.26	130.33	141.29		53.09	64.73	0.01026	0.03673
FAR-12_Sca	16.05	13.94	0.11	0.52	45.36	40.94		19.49	19.53	0.00507	0.03756
FAR-13_Sca	1.37	1.9	38.7	32.41	0.86	0.56		12.63	17.87	0.00387	0.04008
FAR-14_Sca	84.38	83.99	64.84	48.91	6.15	8.51		49.46	35.22	0.00337	0.04668
FAR-15_Sca	13.99	20.43	178.85	83.43	4.17	7.29		51.36	69	0.00502	0.04893
FAR-16_Sca	0.83	0.16	730.17	586.95	2.72	1.89		220.45	342.37	0.05345	0.11229
FAR-17_Sca	219.95	246.06	10.58	11.02	86.37	94.89		111.48	101.05	0.00581	0.05224
FAR-18_Sca	25.33	29	9.31	6.74	1.14	1.43		12.16	12.09	0.00349	0.03941
FAR-19_Sca	0.27	0.44	7.97	3.19	0.5	0		2.06	3.12	0.00369	0.03778
FAR-20_Sca	3.91	3.29	81.05	42.18	1.42	1.11		22.16	32.96	0.0041	0.04223
FAR-21_Sca	4.95	4.21	4.9	3.7	0.11	0.41		3.05	2.21	0.00364	0.03791
FAR-22_Sca	13.74	14.84	0	0.07	3.94	3.79		6.06	6.61	0.00365	0.03807
FAR-23_Sca	2.14	0.64	0.75	0.07	1.61	1.09		1.05	0.74	0.00368	0.03744
FAR-24_Sca	0.38	0.37	0.68	0.52	0	0		0.33	0.28	0.00365	0.03742
FAR-25_Sca	0.27	0.13	1163.88	486.17	0.12	0		275.1	476.85	0.1241	0.14207
FAR-26_Sca	0.11	0.15	309.54	130.76	0	0		73.43	126.94	0.0072	0.05639
FAR-27_Sca	365.57	337.66	141	101.47	51.01	44.79		173.58	142.59	0.00276	0.0747
FAR-28_Sca	16.28	18.8	0.48	0.6	3.28	4.44		7.31	8.11	0.00362	0.03829
FAR-29_Sca	0.18	0.24	0.24	0.15	0.25	0.1		0.19	0.06	0.00366	0.03738
FAR-30_Sca	13.23	17.37	549.24	466.39	45.27	32.82		187.39	249.84	0.02966	0.09176
FAR-31_Sca	74.23	98.96	0.4	0.97	4.9	4.88		30.72	44.02	0.00316	0.04229
FAR-32_Sca	2.78	2.51	1.14	0.97	0.3	0.16		1.31	1.1	0.00364	0.03757
FAR-33_Sca	36.27	41.19	286.68	197.38	5.62	5.73		95.48	117.92	0.00678	0.06115
FAR-34_Sca	15.21	12	636.78	664.23	0.5	0.52		221.54	332.44	0.04912	0.11217
FAR-35_Sca	0	0.09	109.28	56.97	0	0		27.72	45.99	0.00433	0.04379
FAR-36_Sca	25.53	26.6	180.43	177.53	27.11	28.75		77.66	78.5	0.00637	0.05364
FAR-37_Sca	1.19	1.7	2.55	1.5	3.52	3.19		2.28	0.96	0.00376	0.03753

## Sheet: Strongyloides stercoralis
GeneID	PFL_L1_rep1	PFL_L1_rep2	PFL_L1_rep3	PP_L1_rep1	PP_L1_rep2	PP_L1_rep3	iL3_rep1	iL3_rep2	iL3_rep3	PP_L3_rep1	PP_L3_rep2	PP_L3_rep3	F_AF_rep1	F_AF_rep2	F_AF_rep3	P_AF_rep1	P_AF_rep2	P_AF_rep3		mean	sd	ttest(FAR-1-vs-others)	ttest(FAR-2-vs-others)
FAR-1_Sst	398.81	997.52	880.82	1228.75	859.45	1107.57	61.33	33.94	39.1	2557.85	2645.84	2837.42	3139.38	2699.73	2238.99	2136.79	2076.28	2055.49		1555.28	1049.5
FAR-2_Sst	2471.62	2395.92	3402.54	2067.05	2322.71	2113.54	1561.99	69.52	35.59	1081.39	1695.34	1042.62	100.54	217.85	146.02	1913.89	1817.06	2245.12		1483.35	1017.96	0.426603
FAR-3_Sst	37.79	26.14	22.52	37.28	56.53	47.16	410.63	317.26	518.35	116.45	119.64	120.72	77.13	74.81	81.05	68.01	61.54	76.9		126.11	140.59	2.5e-05	3.2e-05
FAR-4_Sst	76.88	73	82.35	29.74	35.85	34.02	252.16	63.48	78.13	62.02	81.34	69.88	17.59	21.62	17.88	67.63	63.95	79.43		67.05	51.76	9e-06	8e-06
FAR-5_Sst	95.26	73.66	66.06	9	20.85	9.71	138.92	53.23	37.95	43.08	31.29	21.86	48.56	43.23	42.58	36.02	29.81	31.58		46.26	31.68	7e-06	7e-06
FAR-6_Sst	0.26	0.03	0.2	0.3	0.24	0.17	5.01	2.85	5.94	0.86	0.61	0.57	0.22	0.18	0.15	0.3	0.24	0.32		1.03	1.74	4e-06	5e-06
FAR-7_Sst	0.42	0.1	0.27	0.16	0.07	0.03	28.14	33.08	57	0.37	0.14	0.23	0.07	0.04	0.11	0.1	0.05	0.13		6.7	15.96	5e-06	6e-06
FAR-8_Sst	0.03	0.1	0.09	0.14	0.03	0.07	0.79	0.38	0.82	0.19	0.23	0.21	0.11	0.11	0.08	5.24	2.87	5.05		0.92	1.67	4e-06	5e-06
FAR-9_Sst	1.3	0.41	0.4	0.59	0.54	0.91	4.59	9.04	47.3	0.14	0.43	0.21	0	0.07	0.04	0.05	0.24	0.23		3.69	11.11	4e-06	5e-06
FAR-10_Sst	2.52	0.66	1.51	1.45	2.96	0.56	122.85	32.09	52.51	6.1	4.4	3.29	7.07	2.77	3.92	0.8	1.27	0.52		13.74	30.34	5e-06	6e-06
FAR-11_Sst	11.1	4.88	6.9	3.62	10.87	8.79	123.19	342.35	567.64	18.11	22.64	13.42	8.17	12.54	9.96	1.04	1.91	1.75		64.94	149.6	1.8e-05	2.1e-05
FAR-12_Sst	6.4	2.88	3.04	2.23	4.24	5.82	28.76	35.26	48.38	6.11	6.58	2.47	1.84	1.7	1.79	3.67	3.59	3.42		9.34	13.48	5e-06	6e-06
FAR-13_Sst	35.34	39.17	35.32	10.55	14.16	13.95	4.97	0.24	0.59	97.94	70.3	88.63	67.23	74.39	76.13	1.62	1.63	2.6		35.26	34.67	4e-06	8e-06
FAR-14_Sst	2.7	1.85	1.73	1.04	1.13	0.84	4.05	3.44	5.62	1.99	1.12	1.12	0.43	0.56	0.72	0.38	0.52	0.42		1.65	1.45	4e-06	5e-06
FAR-15_Sst	0.97	0.83	1.01	1.6	0.71	0.7	11.71	18.3	17.63	0.47	0.98	0.96	0.41	0.59	0.73	1.89	2.75	2.1		3.57	5.83	4e-06	5e-06
FAR-16_Sst	11.16	1.99	3.2	1.3	8.03	7.8	9.74	7.73	6.85	3.13	6.7	0.98	0.19	0.32	0.27	0.47	0.15	0.33		3.91	3.82	4e-06	5e-06

## Sheet: Strongyloides ratti
GeneID	iL3	P_AF_rep1	P_AF_rep2	P_AF_rep3	F_AF_rep1	F_AF_rep2	F_AF_rep3	F_AM		mean	sd	ttest(FAR-1-vs-others)	ttest(FAR-2-vs-others)
FAR-1_Sra	73.16	2606.42	2312.14	2428.89	2705.61	2143.4	2351.89	1020.98		1955.31	921.69
FAR-2_Sra	21.17	702.41	703.52	676.07	840.45	599.89	693.3	1785.47		752.79	485.08	0.00555
FAR-3_Sra	613.02	84.5	91.97	61.09	92.39	89.67	109.33	380.77		190.34	199.57	0.00146	0.01128
FAR-4_Sra	48.7	46.11	42.81	40.34	10.8	6.53	10.16	8.78		26.78	19.13	0.0003	0.00216
FAR-5_Sra	39.97	31.84	32.51	27.61	62.54	50.83	56.49	126.99		53.6	32.21	0.00034	0.00176
FAR-6_Sra	17.74	2.23	4.56	2.7	4.68	3.22	8.04	4.75		5.99	5.07	0.00028	0.00172
FAR-7_Sra	2366	0.24	0.4	0.2	0.92	0.69	0.31	2.73		296.44	836.23	0.01339	0.15797
FAR-8_Sra	0	163.68	106.15	136.01	2.85	1.2	2.85	3.33		52.01	70.66	0.00026	0.00261
FAR-9_Sra	1.06	0.11	0.57	0.94	2.93	0.82	0.29	22.34		3.63	7.61	0.00028	0.00153
FAR-10_Sra	42.52	4.13	5.78	6.9	23.38	17.67	25.05	9.58		16.88	13.12	0.0003	0.00195
FAR-11_Sra	25.87	9.45	13.14	10.42	4.04	3.91	4.07	3.4		9.29	7.65	0.00029	0.00181
FAR-12_Sra	77.44	2.65	1.43	2.1	9.57	7.73	9	16.07		15.75	25.4	0.00033	0.00205
FAR-13_Sra	0.51	1.05	0.89	0.81	96.84	104.36	117.54	190.06		64.01	73.13	0.00035	0.00143
FAR-14_Sra	1.56	0.05	0.17	0.33	0.76	0.53	0.52	0		0.49	0.5	0.00027	0.00161
FAR-15_Sra	54.34	0.61	0.75	0.43	0.76	0.8	1.06	0		7.34	18.99	0.00031	0.00192
FAR-16_Sra	1.21	0.48	0.49	0.27	1.25	0.65	0.75	1.42		0.82	0.42	0.00027	0.00161

## Sheet: Strongyloides papillosus
GeneID	F_L1L2_rep1	F_L1L2_rep2	PP_L1L2_rep1	iL3_rep1	iL3_rep2	P_AF_rep1	F_AF_rep1	F_AF_rep2	F_AM_rep1	F_AM_rep2		mean	sd	ttest(FAR-1-vs-others)	ttest(FAR-2-vs-others)
FAR-1_Spa	1312.17	2991.68	1501.68	11.22	27.75	2518	3202.42	1106.8	2145.05	1258.58		1607.54	1110.17
FAR-2_Spa	3141.38	645.31	1646.74	64.03	52.04	1807.78	129.89	58.04	169.47	151.9		786.66	1062.23	0.05106
FAR-3_Spa	127.94	88.45	133.67	30.46	13.35	201.18	39.39	33.86	77.23	73.2		81.87	58.34	0.00081	0.02812
FAR-4_Spa	264.17	93.55	228.99	99.43	61.49	86.28	41.1	11.62	78.88	45.13		101.06	81.67	0.00106	0.0285
FAR-5_Spa	91.23	45.05	66.29	196.06	133.83	33.3	85.16	45.93	94.6	55.3		84.68	49.3	0.00113	0.03459
FAR-6_Spa	24.59	16.98	37.42	0	0.16	0.58	8.25	5.01	4.63	7.06		10.47	12.3	0.00068	0.02248
FAR-7_Spa	12.91	35.16	13.26	319.45	119.1	27.43	27.48	42.11	23.18	23.07		64.32	94.75	0.00122	0.03386
FAR-8_Spa	0.19	1.23	0.27	19.43	25.32	0.32	0.31	0.85	0.4	0.51		4.88	9.33	0.00071	0.02275
FAR-9_Spa	0.38	1.34	0.4	2.22	7.53	20.84	0.16	0	0.47	0.11		3.35	6.55	0.00067	0.02218
FAR-10_Spa	2.32	5.98	1.46	80.11	104.78	1.47	2.46	4.41	2.21	0.99		20.62	38.33	0.00085	0.02552
FAR-11_Spa	11.27	20.22	8.73	349.97	73	5.96	6.31	8.09	7.72	5.22		49.65	107.5	0.00118	0.0313
FAR-12_Spa	4.52	7.63	4.62	86.95	50.86	8.19	2.62	2.85	4.17	2.09		17.45	28.49	0.0008	0.02468
FAR-13_Spa	37.42	26.66	28.45	171.9	182.58	3.11	10.64	11.81	20.4	15.77		50.87	67.37	0.0011	0.03014
FAR-14_Spa	148.79	331.62	139.87	8.57	10.95	2.55	134.88	204.44	181.32	254.06		141.71	109.79	0.00092	0.04554
FAR-15_Spa	2.11	5.5	2.28	4.06	5.02	0.52	0.88	1.44	1.66	1.21		2.47	1.76	0.00067	0.02224
FAR-16_Spa	15.16	13.06	11.56	0	0.27	0.42	1.23	1.05	3.04	0.29		4.61	6.09	0.00067	0.0221

## Sheet: Meloidogyne incognita
GeneID	Egg_rep1	Egg_rep2	Egg_rep3	J2_rep1	J2_rep2	J2_rep3	J3_rep1	J3_rep2	J3_rep3	J4_rep1	J4_rep2	J4_rep3	AF_rep1	AF_rep2	AF_rep3		mean	sd	ttest(FAR-1-vs-others)	ttest(FAR-2-vs-others)
FAR-1_Min	1800.27	1782.84	1752.78	6372.53	6391.37	6437.28	2401.68	2338.6	2366.74	3363.62	3318.45	3320.41	5709.1	5720.41	5784.22		3924.02	1897.06
FAR-2_Min	1300.73	1302.04	1301.19	4954.65	4828.23	4850.33	2285.43	2285.58	2284.7	2901.47	2893.88	2888.06	4465.21	4477.88	4437.73		3163.81	1383.71	6.8e-05
FAR-3_Min	5.02	3.69	3.25	27.18	23.99	23.35	14.89	10.29	10.73	26.32	18.9	19.94	22.74	17.37	19.6		16.48	8.13	1e-06	2e-07

## Sheet: Bursaphelenchus xylophilus
GeneID	Egg_rep1	Egg_rep2	L2_rep1	L2_rep2	L3_rep1	L3_rep2	L4_rep1	L4_rep2	AM_rep1	AM_rep2	AF_rep1	AF_rep2		mean	sd	ttest(FAR-1-vs-others)	ttest(FAR-2-vs-others)
FAR-1_Bxy	1231.1	1233.47	927.34	1066.39	1125.49	1171.23	1347.17	1334.37	664.72	584.39	1301.55	1251.53		1103.23	253.43
FAR-2_Bxy	83.88	89.11	291.68	336.61	259.53	274.64	421.6	386.97	331.6	316.51	325.98	331.4		287.46	103.69	3.4e-07
FAR-3_Bxy	3.67	4.94	14.58	14.63	82.79	82.59	136.72	143.55	45.75	52.28	57.03	59.39		58.16	47.15	1e-08	3.7e-07
FAR-4_Bxy	3.43	2.22	8.27	10.51	16.71	19.49	25.23	22.59	5.22	4.2	7.2	6.32		10.95	7.97	1e-08	5.3e-07
FAR-5_Bxy	0.43	0.34	0.32	0.43	408.68	434.95	163.45	153.37	1.08	0.97	60.03	46.12		105.85	158.9	2e-08	0.00230841
FAR-6_Bxy	16.4	15.09	88.36	95.15	83.79	83.96	107.95	103.91	46.92	42.94	50.67	49.18		65.36	32.54	1e-08	7.4e-07
FAR-7_Bxy	0.1	0.2	0.24	0.25	0.12	0.36	0.1	0.2	21.19	19.47	0.28	0.53		3.59	7.83	1e-08	5.7e-07

## Sheet: Caenorhabditis elegans
GeneID	Egg	L1	L2	L3	L4	L4_L	YA		mean	sd	ttest(FAR-1-vs-others)	ttest(FAR-2-vs-others)
FAR-1_Cel	1346.49	4235.3	5085.31	4288.27	5555.62	3431.33	1571.71		3644.86	1638.83
FAR-2_Cel	15.29	227.22	531.17	735.56	2173.86	3259.27	4564.59		1643.85	1738.93	0.04857
FAR-3_Cel	74.46	14.44	67.34	49.82	225.88	366.66	20.94		117.08	130.84	0.00059	0.02723
FAR-4_Cel	0.15	0.16	1.47	0.31	0.4	0.53	0.14		0.45	0.47	0.00053	0.02326
FAR-5_Cel	5.33	25.76	21.25	15.59	59.73	58.48	6.7		27.55	22.75	0.00053	0.02431
FAR-6_Cel	0.65	50.55	53.41	77.77	68.91	47.39	86.66		55.05	28.13	0.00056	0.02527
FAR-7_Cel	0.43	880.31	437.21	151.7	106.5	87.86	24.21		241.17	316.65	0.00052	0.0502
FAR-8_Cel	0	332.46	207.73	131.52	233.7	206.91	65.46		168.25	111.45	0.00052	0.03412
FAR-9_Cel	0.25	7.57	4.41	3.19	0.41	0.23	0.12		2.31	2.88	0.00053	0.02342

## Sheet: Angiostrongylus cantonensis
GeneID	L1	L3	L4	L5	AF	AM		mean	sd	ttest(FAR-1-vs-others)	ttest(FAR-2-vs-others)
FAR-1_Acant	0.291236	11.6241	3486.86	2438.08	4458.31	604.675		1833.31	1906.76
FAR-2_Acant	5298.35	4489.42	5123.51	5121.48	1095.04	2277.28		3900.85	1777.24	0.07876
FAR-3_Acant	315.345	144.21	16.7724	6.70041	0.258091	25.7682		84.84	124.93	0.0424	0.00144

[truncated: 2 more sheets: Haemonchus contortus, Dictyocaulus viviparus]
