# Supplementary material for: Genus-level evolutionary relationships of FAR proteins reflect the diversity of lifestyles of free-living and parasitic nematodes
Source: BMC Biol. 2021 Aug 30;19:178. doi: 10.1186/s12915-021-01111-3 (PMC8407040; doi:10.1186/s12915-021-01111-3)
Supplement: Supplementary file 5 — Additional file 5: Tables S4 to S5. Table S4 - GC content of plant-parasitic nematodes and bacteria. Table S5 - The five codon indices of FAR_CDS/all_CDS in bacteria. [file 12915_2021_1111_MOESM5_ESM.xlsx]

## Sheet: Table S4
Table S4 GC content of plant-parasitic nematodes and bacteria
	Species	GC (%)			Average GC (%)
		Genome	all_CDS	Far_domain	all_CDS	Far_domain			ttest(plant-parasitic nematodes-vs-bacteria)	ttest(other nematodes-vs-bacteria)
Plant-parasitic nematodes	Meloidogyne graminicola	23.5	31.8	39.5	48.3333	47.6		Genome	7.42841e-10	2.24143e-08
	Meloidogyne arenaria	30	35.2	44
	Meloidogyne javanica	29.6	36.1	43.3					ttest(all_CDS-vs-FAR)
	Meloidogyne floridensis	29.3	35.0	44.4				Plant-parasitic nematodes	0.3753
	Meloidogyne enterolobii	29.7	35.1	43.9				Bacteria	6.4759e-07
	Meloidogyne hapla	27.4	34.3	42.4				Other nematodes	0.258851
	Bursaphelenchus xylophilus	40.4	47.2	51.5
	Bursaphelenchus okinawaensis	36.2	44.9	52.2
	Ditylenchus destructor	36.8	45.1	51.2
	Heterodera glycines	37.7	49.7	52.8
	Globodera rostochiensis	38.1	51.5	53.4
	Globodera pallida	36.7	51.6	52.6
Bacteria	Lysobacter gummosus	66.5	66.9	52.3	72.3	59.2
	Lysobacter capsici	66.6	67.1	55.6
	Lysobacter capsici AZ78	66.7	67.2	55.6
	Kitasatospora sp.	72.7	73.1	63.6
	Streptomyces sp. S816	71.7	72.1	60.8
	Streptomyces str NG1-7	71.6	72	61.3
	Streptomyces sp. DvalAA-19	72.1	72.3	60.6
	Streptomyces sp. CFMR 7	72	72.4	61.1
	Streptomyces sp. WAC04770	71.5	71.9	61.9
Other nematodes from different Clades	Ascaris suum	42.8	45.8	41	44.49	42.38
	Toxocara canis	39.9	47.4	39.5
	Dirofilaria immitis	28	38.3	37
	Steinernema carpocapsae	45.5	52.1	49.3
	Strongyloides stercoralis	22.1	28.5	24.5
	Caenorhabditis elegans	35.4	43.4	43.7
	Ancylostoma caninum	42.8	47.8	48.7
	Angiostrongylus cantonensis	41.5	45.5	45.2
	Haemonchus contortus	43.1	46.9	45.3
	Nippostrongylus brasiliensis	42.7	49.2	49.6

## Sheet: Table S5
Table S5 The five codon indices of FAR_CDS/all_CDS in bacteria
Species	Genome ID	CAI	Fop	Nc	GC3s	GC
Lysobacter capsici	WP_082648731.1_4426_[locu	1.12558	0.90538	1.26942	0.866852	0.877219
Lysobacter capsici AZ78	WP_082723714.1_3524	1.19903	0.927894	1.21218	0.895954	0.87426
Lysobacter gummosus	WP_083512735.1	1.04651	0.878505	1.05478	0.995575	0.901932
Lysobacter gummosus	WP_187313081.1	1.04651	0.876636	1.17637	0.852507	0.835067
Streptomyces sp. S816	TGZ15151.1	0.948113	0.793233	1.05536	1.09272	0.885201
Streptomyces sp. DvalAA-19	SCE32153.1	1.21656	0.869835	0.96514	1.09418	0.931319
Streptomyces sp. CFMR_7	ALC25666.1	0.72973	0.744144	1.33354	0.836364	0.935172
Streptomyces sp. WAC04770	RST23026.1	1.17901	0.862705	0.955221	1.09831	0.937673
